# Supplementary material for: Diaqua­(1,4,8,11-tetra­aza­cyclo­tetra­decane-κ4 N 1,N 4,N 8,N 11)copper(II) dihepta­noate dihydrate
Source: Acta Crystallogr Sect E Struct Rep Online. 2010 Jul 7;66(Pt 8):m887. doi: 10.1107/S1600536810025687 (PMC3007509; doi:10.1107/S1600536810025687)
Supplement: Supplementary file 2 [file e-66-0m887-Isup2.hkl]

# 
# h,k,l, Fc-squared, Fo-squared, sigma(Fo-squared) and status flag 
# 
data_I
_shelx_title '  P21/c' 
_shelx_refln_list_code          4 
_shelx_F_calc_maximum      165.72 
_exptl_crystal_F_000       646.00 
_reflns_d_resolution_high  0.7697 
 
loop_ 
 _symmetry_equiv_pos_as_xyz 
 'x, y, z' 
 '-x, y+1/2, -z+1/2' 
 '-x, -y, -z' 
 'x, -y-1/2, z-1/2' 
 
_cell_length_a    11.7257 
_cell_length_b     9.9426 
_cell_length_c    13.4573 
_cell_angle_alpha  90.000 
_cell_angle_beta  103.136 
_cell_angle_gamma  90.000 
 
_shelx_F_squared_multiplier     1.000 
 
loop_ 
 _refln_index_h 
 _refln_index_k 
 _refln_index_l 
 _refln_F_squared_calc 
 _refln_F_squared_meas 
 _refln_F_squared_sigma 
 _refln_observed_status 
   1   0   0    17663.24    12980.26    194.95 o 
   2   0   0     5893.23     5813.03     97.34 o 
   3   0   0     7819.84     8065.57    147.01 o 
   4   0   0      741.23      856.69     15.42 o 
   5   0   0     1105.03     1057.00     15.52 o 
   6   0   0     5775.62     5696.51     78.17 o 
   7   0   0     7596.77     7447.44    102.11 o 
   8   0   0     4736.52     4758.17     66.11 o 
   9   0   0      698.25      679.00     31.52 o 
  10   0   0      701.06      663.55     15.02 o 
  11   0   0      317.87      295.15     12.10 o 
  12   0   0      107.36      125.07      6.40 o 
  13   0   0      123.73      123.22      9.81 o 
  14   0   0       85.61       87.65      6.40 o 
   1   1   0      369.00      364.42      4.63 o 
   2   1   0        1.67        4.02      0.81 o 
   3   1   0        5.67        4.74      0.47 o 
   4   1   0       24.87       28.86      1.13 o 
   5   1   0      172.02      157.89      2.38 o 
   6   1   0       40.09       43.79      1.59 o 
   7   1   0      181.40      201.88      3.77 o 
   8   1   0      218.56      204.12      4.02 o 
   9   1   0      188.61      191.80      4.63 o 
  10   1   0       11.37        8.70      1.87 o 
  11   1   0      266.71      267.25      6.18 o 
  12   1   0       75.45       89.34      6.81 o 
  13   1   0       46.28       46.12      3.43 o 
  14   1   0       71.02       72.95      4.18 o 
   0   2   0    13603.76    13321.38    357.01 o 
   1   2   0     8440.88     8468.87     89.99 o 
   2   2   0      759.09      890.88     11.15 o 
   3   2   0     1566.07     1521.62     18.86 o 
   4   2   0        6.35        7.96      0.88 o 
   5   2   0     2059.50     2088.06     20.90 o 
   6   2   0      795.10      686.72      8.56 o 
   7   2   0     1209.35     1180.22     12.58 o 
   8   2   0      518.34      493.98      7.00 o 
   9   2   0      609.41      598.88      8.44 o 
  10   2   0      534.31      529.07      9.09 o 
  11   2   0      183.17      185.56      5.14 o 
  12   2   0       42.00       48.61      3.27 o 
  13   2   0      335.91      348.49      7.78 o 
  14   2   0        3.40        0.49      2.81 o 
   1   3   0      167.71      171.89      2.60 o 
   2   3   0     1491.25     1513.03     24.36 o 
   3   3   0     1771.11     1757.09     19.40 o 
   4   3   0      551.86      593.67      7.35 o 
   5   3   0       69.03       64.68      1.87 o 
   6   3   0      106.71      142.42      2.58 o 
   7   3   0      926.70     1004.82     11.04 o 
   8   3   0      345.88      329.76      5.34 o 
   9   3   0       55.28       59.79      2.44 o 
  10   3   0       19.77       20.61      2.23 o 
  11   3   0       14.04       15.31      2.32 o 
  12   3   0       24.80       20.55      3.08 o 
  13   3   0       15.16       14.44      3.12 o 
  14   3   0        2.78        2.67      3.03 o 
   0   4   0      592.04      601.07      9.45 o 
   1   4   0     1730.30     1570.35     17.35 o 
   2   4   0     1542.13     1612.54     17.86 o 
   3   4   0     4790.86     4777.85     46.57 o 
   4   4   0     2506.26     2700.21     32.69 o 
   5   4   0     2017.07     1869.15     19.17 o 
   6   4   0     2289.57     2364.30     26.37 o 
   7   4   0      657.77      576.99      7.12 o 
   8   4   0      398.98      430.31      8.97 o 
   9   4   0      397.91      379.70      7.01 o 
  10   4   0      896.94      877.41     13.46 o 
  11   4   0      515.14      503.70     12.79 o 
  12   4   0      173.53      176.62      6.44 o 
  13   4   0      303.84      325.85      8.99 o 
  14   4   0      115.86      112.07      6.05 o 
   1   5   0        6.70        8.43      0.88 o 
   2   5   0       42.57       46.04      3.19 o 
   3   5   0      324.94      317.76      4.32 o 
   4   5   0      310.10      348.29      4.70 o 
   5   5   0        3.90        1.31      0.87 o 
   6   5   0      133.80      150.03      2.95 o 
   7   5   0       38.39       33.63      1.81 o 
   8   5   0       19.87       23.77      1.90 o 
   9   5   0        7.73        9.87      1.91 o 
  10   5   0        7.86        1.74      1.91 o 
  11   5   0       65.64       47.60      4.62 o 
  12   5   0        4.68       -2.95      2.54 o 
  13   5   0       26.13       18.67      3.66 o 
   0   6   0     2395.12     2256.95     32.46 o 
   1   6   0       33.71       38.85      2.50 o 
   2   6   0      848.78      768.22      9.65 o 
   3   6   0      115.37      107.16      2.56 o 
   4   6   0      325.27      299.58      4.43 o 
   5   6   0     1095.66     1111.95     12.34 o 
   6   6   0     1283.23     1312.17     17.85 o 
   7   6   0      932.21     1000.10     11.57 o 
   8   6   0      289.45      282.90      6.68 o 
   9   6   0       81.40       83.26      3.71 o 
  10   6   0      584.79      590.48     10.25 o 
  11   6   0       93.83       85.68      4.98 o 
  12   6   0      374.00      421.95     10.43 o 
  13   6   0      141.27      145.60      6.76 o 
   1   7   0        4.40        4.03      1.11 o 
   2   7   0       66.48       70.70      3.48 o 
   3   7   0        5.91        7.09      1.20 o 
   4   7   0       14.16        8.46      1.24 o 
   5   7   0        7.68        2.93      1.18 o 
   6   7   0       45.43       38.91      2.63 o 
   7   7   0       97.28       87.47      3.72 o 
   8   7   0        1.00       -0.45      1.82 o 
   9   7   0        0.15        1.86      2.00 o 
  10   7   0       47.53       37.24      3.13 o 
  11   7   0       19.29       18.79      3.40 o 
  12   7   0        2.21        0.03      2.94 o 
   0   8   0      733.54      779.34     13.31 o 
   1   8   0      639.76      622.72      7.90 o 
   2   8   0      271.30      265.78      5.75 o 
   3   8   0      812.38      801.96      9.70 o 
   4   8   0      477.45      492.38      6.77 o 
   5   8   0     1758.42     1747.30     20.69 o 
   6   8   0      579.97      625.07      9.09 o 
   7   8   0      537.16      537.11     13.66 o 
   8   8   0      123.18      114.82      4.38 o 
   9   8   0       85.28       83.88      4.06 o 
  10   8   0      163.90      142.50      5.04 o 
  11   8   0      244.37      269.87      9.20 o 
   1   9   0        3.47        3.31      1.43 o 
   2   9   0        2.73        1.28      1.43 o 
   3   9   0       20.99       21.48      1.81 o 
   4   9   0       11.71        9.36      1.79 o 
   5   9   0      228.12      244.20      5.56 o 
   6   9   0      281.57      277.55      6.07 o 
   7   9   0        0.07       -2.30      2.33 o 
   8   9   0        1.61        0.67      3.23 o 
   9   9   0       64.30       60.16      6.32 o 
  10   9   0        0.42        0.24      2.47 o 
   0  10   0      700.57      688.08     12.93 o 
   1  10   0      571.63      584.06      8.11 o 
   2  10   0      421.65      388.42      6.80 o 
   3  10   0      495.69      522.99     10.21 o 
   4  10   0      616.32      559.22      8.76 o 
   5  10   0      681.12      684.39     14.26 o 
   6  10   0      503.56      498.05      8.31 o 
   7  10   0      130.50      129.66      4.81 o 
   8  10   0      106.61      113.51      5.02 o 
   9  10   0       11.57       10.92      2.88 o 
   1  11   0       14.96       14.32      2.45 o 
   2  11   0       14.38       12.30      2.22 o 
   3  11   0        9.98        8.65      2.20 o 
   4  11   0        7.70        4.19      2.05 o 
   5  11   0       27.52       27.83      2.69 o 
   6  11   0       56.62       74.10      3.62 o 
   7  11   0        0.01        3.27      2.60 o 
   0  12   0      590.55      652.23     27.80 o 
   1  12   0      343.68      316.99      7.30 o 
   2  12   0      411.05      450.80      8.14 o 
   3  12   0      119.44      119.35      4.51 o 
   4  12   0       75.33       84.64      3.93 o 
   5  12   0      173.79      154.32      4.96 o 
 -14   1   1      360.62      349.04     13.76 o 
 -13   1   1      341.14      343.72      8.88 o 
 -12   1   1      671.36      717.27     11.83 o 
 -11   1   1       23.13       27.57      2.71 o 
 -10   1   1      224.63      243.45      5.47 o 
  -9   1   1      323.10      315.72      5.21 o 
  -8   1   1      230.69      198.04      3.26 o 
  -7   1   1     1169.28     1104.27     15.58 o 
  -6   1   1     4997.74     5142.07     50.02 o 
  -5   1   1    14705.56    14363.29    140.28 o 
  -4   1   1     6791.78     6776.68     81.61 o 
  -3   1   1       52.30       29.86      0.97 o 
  -2   1   1     4682.88     4560.75     44.23 o 
  -1   1   1     1082.51      931.97     12.12 o 
   0   1   1     7146.02     6833.54     72.38 o 
   1   1   1    10257.48     9719.96     95.48 o 
   2   1   1      402.58      459.23      4.92 o 
   3   1   1     7202.14     7193.98     69.76 o 
   4   1   1     2938.65     3159.86     33.98 o 
   5   1   1      271.77      243.19      4.83 o 
   6   1   1      223.81      184.64      2.69 o 
   7   1   1      717.45      631.38      9.05 o 
   8   1   1     2636.80     2699.36     30.06 o 
   9   1   1      126.39      133.78      4.02 o 
  10   1   1       48.78       37.12      2.88 o 
  11   1   1      282.45      262.49      6.12 o 
  12   1   1       80.12       75.58      5.92 o 
  13   1   1      431.59      419.84      9.08 o 
  14   1   1       38.32       50.22      3.77 o 
 -14   2   1       39.68       44.76      4.16 o 
 -13   2   1       38.88       32.57      3.55 o 
 -12   2   1       31.08       29.47      2.79 o 
 -11   2   1       67.16       58.00      3.54 o 
 -10   2   1      195.17      182.82      6.05 o 
  -9   2   1      188.97      193.38      3.95 o 
  -8   2   1      492.58      514.58      6.42 o 
  -7   2   1      231.40      237.59      3.55 o 
  -6   2   1      133.52      155.77      2.96 o 
  -5   2   1     1504.52     1561.68     15.86 o 
  -4   2   1      459.53      572.77      6.29 o 
  -3   2   1       82.84       74.33      1.38 o 
  -2   2   1     1156.36     1187.54     11.90 o 
  -1   2   1     1583.92     1554.56     16.77 o 
   0   2   1     2283.13     2362.96     24.99 o 
   1   2   1      389.29      383.96      4.27 o 
   2   2   1     4984.10     5272.68     51.05 o 
   3   2   1      252.01      275.91      3.69 o 
   4   2   1      440.67      502.20      5.66 o 
   5   2   1       40.37       30.59      1.39 o 
   6   2   1      218.39      265.17      4.75 o 
   7   2   1     1050.80     1127.46     12.09 o 
   8   2   1      163.76      171.91      3.57 o 
   9   2   1        6.09        9.38      1.82 o 
  10   2   1       74.78       65.00      3.81 o 
  11   2   1       40.14       36.72      2.83 o 
  12   2   1        0.35       -3.00      2.00 o 
  13   2   1      113.90      106.60      4.75 o 
  14   2   1        6.88        5.64      3.20 o 
 -14   3   1      121.87      106.54      8.50 o 
 -13   3   1      136.51      130.03      8.62 o 
 -12   3   1      452.46      438.14     13.67 o 
 -11   3   1      677.24      707.85     18.49 o 
 -10   3   1      778.81      776.73     10.50 o 
  -9   3   1      544.42      536.14      7.73 o 
  -8   3   1        4.59        4.86      1.04 o 
  -7   3   1       85.22       80.19      2.06 o 
  -6   3   1      585.07      508.30      6.17 o 
  -5   3   1     6691.93     6825.08     71.85 o 
  -4   3   1     7538.06     7449.07     72.01 o 
  -3   3   1     5637.98     5637.56     60.01 o 
  -2   3   1     2579.26     2495.07     24.55 o 
  -1   3   1     2194.33     2388.97     27.02 o 
   0   3   1      561.52      652.27      7.58 o 
   1   3   1      976.22     1022.10     10.53 o 
   2   3   1     5747.19     5762.05     55.69 o 
   3   3   1     8792.17     8716.01    113.90 o 
   4   3   1     3785.48     3768.92     40.68 o 
   5   3   1     1145.86     1155.91     14.84 o 
   6   3   1       72.87       57.00      1.66 o 
   7   3   1      261.80      247.44      3.71 o 
   8   3   1      384.07      397.10      6.14 o 
   9   3   1      303.36      322.38      7.60 o 
  10   3   1      379.37      376.05      7.40 o 
  11   3   1      577.38      532.27     12.83 o 
  12   3   1      319.41      313.19      8.55 o 
  13   3   1      162.13      181.20      7.02 o 
  14   3   1      155.30      169.72     10.27 o 
 -14   4   1        2.80        1.84      3.02 o 
 -13   4   1       16.50       14.29      3.22 o 
 -12   4   1       16.12       17.79      3.79 o 
 -11   4   1       29.05       28.33      3.89 o 
 -10   4   1      103.37       89.85      3.60 o 
  -9   4   1      190.89      223.23      5.06 o 
  -8   4   1       99.65       97.78      2.80 o 
  -7   4   1       23.30       27.69      1.47 o 
  -6   4   1       30.67       43.71      1.82 o 
  -5   4   1       27.91       23.73      1.34 o 
  -4   4   1      467.88      520.31      6.13 o 
  -3   4   1      986.56     1128.02     11.83 o 
  -2   4   1      128.26      120.68      2.11 o 
  -1   4   1      886.27      908.00      9.61 o 
   0   4   1       33.08       40.06      1.25 o 
   1   4   1     1699.66     1780.34     17.94 o 
   2   4   1      399.76      461.43      5.47 o 
   3   4   1      290.45      372.69     10.25 o 
   4   4   1      579.48      665.81      7.62 o 
   5   4   1       76.33       62.12      2.16 o 
   6   4   1        0.74        0.64      0.84 o 
   7   4   1       89.94      116.44      2.58 o 
   8   4   1      179.84      174.62      3.90 o 
   9   4   1        0.89        0.96      1.63 o 
  10   4   1        2.73       -0.50      2.32 o 
  11   4   1       27.51       23.69      3.14 o 
  12   4   1        3.00        6.21      2.83 o 
  13   4   1       86.44       95.52      5.60 o 
 -13   5   1       15.27        8.48      3.21 o 
 -12   5   1      134.64      142.62     10.00 o 
 -11   5   1      249.45      263.87      8.16 o 
 -10   5   1      514.17      504.79      8.90 o 
  -9   5   1      547.85      523.35      8.93 o 
  -8   5   1      600.58      646.09      9.44 o 
  -7   5   1      674.33      662.28      8.10 o 
  -6   5   1      627.34      643.08      9.39 o 
  -5   5   1      530.85      467.33      5.93 o 
  -4   5   1      502.78      446.28      5.61 o 
  -3   5   1      289.91      284.04      3.97 o 
  -2   5   1      355.62      297.28      4.03 o 
  -1   5   1      262.17      210.22      3.16 o 
   0   5   1     1867.11     1788.71     18.24 o 
   1   5   1     9614.40     9712.39     93.62 o 
   2   5   1     5364.74     5421.65     52.87 o 
   3   5   1     1838.41     1844.41     18.92 o 
   4   5   1       16.09       14.29      1.99 o 
   5   5   1       29.39       24.69      1.51 o 
   6   5   1     1257.58     1298.66     15.37 o 
   7   5   1     2393.03     2430.18     27.24 o 
   8   5   1     2645.16     2618.49     33.18 o 
   9   5   1     1187.08     1191.73     16.87 o 
  10   5   1      535.98      549.48     11.44 o 
  11   5   1      244.36      234.92      7.36 o 
  12   5   1       24.58       22.45      3.58 o 
  13   5   1      298.65      314.63      9.18 o 
 -13   6   1       30.29       21.66      3.75 o 
 -12   6   1        1.68       -3.53      2.65 o 
 -11   6   1       20.72       16.72      3.13 o 
 -10   6   1        1.14        1.74      1.99 o 
  -9   6   1       43.69       33.27      2.64 o 
  -8   6   1      298.18      277.42      5.18 o 
  -7   6   1      110.26       98.05      4.85 o 
  -6   6   1        0.34        0.60      1.38 o 
  -5   6   1       33.21       25.57      1.46 o 
  -4   6   1       13.88       15.73      1.67 o 
  -3   6   1       17.63       22.71      1.32 o 
  -2   6   1      408.66      425.23      5.51 o 
  -1   6   1      237.31      245.61      4.11 o 
   0   6   1       30.03       28.04      1.38 o 
   1   6   1       16.97       15.02      1.16 o 
   2   6   1        3.69        6.10      0.99 o 
   3   6   1       15.86       21.02      1.31 o 
   4   6   1       12.05       14.53      1.39 o 
   5   6   1       16.10       13.69      1.43 o 
   6   6   1        8.55       11.85      1.51 o 
   7   6   1       38.46       38.30      2.29 o 
   8   6   1        4.95        2.49      1.89 o 
   9   6   1        0.11        0.99      1.91 o 
  10   6   1       10.22        4.60      2.71 o 
  11   6   1       30.52       24.73      3.49 o 
  12   6   1        2.30       -0.19      2.88 o 
 -12   7   1      160.12      155.27      6.69 o 
 -11   7   1       89.08      105.35      5.52 o 
 -10   7   1      570.94      549.32     11.08 o 
  -9   7   1      880.24      884.40     13.71 o 
  -8   7   1      735.44      734.68     11.71 o 
  -7   7   1      681.32      684.85     16.16 o 
  -6   7   1      146.38      167.56      3.90 o 
  -5   7   1      136.97      139.28      3.07 o 
  -4   7   1      109.00      107.16      3.97 o 
  -3   7   1       11.19       11.54      1.27 o 
  -2   7   1      634.22      584.40      7.29 o 
  -1   7   1      416.75      417.64      6.22 o 
   0   7   1     3067.77     3048.50     30.76 o 
   1   7   1     3541.18     3651.99     36.51 o 
   2   7   1      972.72      950.66     10.83 o 
   3   7   1      119.68      109.55      2.66 o 
   4   7   1      118.30      124.96      3.22 o 
   5   7   1       21.82       28.43      1.74 o 
   6   7   1      750.99      779.40     11.05 o 
   7   7   1     1105.27     1133.13     14.56 o 
   8   7   1     1696.34     1642.98     22.45 o 
   9   7   1      255.20      263.94      6.33 o 
  10   7   1      192.52      208.85      6.97 o 
  11   7   1       37.91       34.41      6.02 o 
  12   7   1       12.85       10.77      3.40 o 
 -11   8   1       81.36       70.06      4.91 o 
 -10   8   1       28.04       46.49      3.46 o 
  -9   8   1       44.44       42.83      3.21 o 
  -8   8   1       36.43       32.91      2.83 o 
  -7   8   1       36.55       37.69      2.46 o 
  -6   8   1      123.56      120.78      3.56 o 
  -5   8   1      167.99      167.72      4.06 o 
  -4   8   1      133.56      140.56      5.08 o 
  -3   8   1       55.05       50.08      2.19 o 
  -2   8   1       73.29       79.14      2.51 o 
  -1   8   1      867.16      852.03     11.06 o 
   0   8   1      840.78      844.88     10.04 o 
   1   8   1      406.06      404.84      5.80 o 
   2   8   1       60.62       58.05      2.24 o 
   3   8   1        1.94        1.85      1.23 o 
   4   8   1       30.64       35.60      1.94 o 
   5   8   1        0.80       -1.23      1.30 o 
   6   8   1      199.10      190.37      4.33 o 
   7   8   1      202.81      185.06      5.93 o 
   8   8   1       34.18       39.31      3.06 o 
   9   8   1        7.04       10.52      2.48 o 
  10   8   1       21.31       23.80      4.53 o 
  11   8   1       10.98        8.48      3.32 o 
 -10   9   1      115.91      119.39      8.47 o 
  -9   9   1      492.32      452.60      9.13 o 
  -8   9   1      422.76      434.39      9.09 o 
  -7   9   1      491.45      480.51      8.99 o 
  -6   9   1       99.08      103.78      3.80 o 
  -5   9   1      622.78      605.06      9.07 o 
  -4   9   1      604.58      574.94      8.64 o 
  -3   9   1      575.81      537.43      8.18 o 
  -2   9   1      713.63      707.42      9.01 o 
  -1   9   1      707.42      679.42      9.57 o 
   0   9   1     1265.21     1293.30     14.62 o 
   1   9   1     1353.81     1345.80     15.14 o 
   2   9   1      710.19      744.05      9.42 o 
   3   9   1      770.64      726.89     10.16 o 
   4   9   1      302.48      303.97      5.16 o 
   5   9   1      446.40      442.04      7.61 o 
   6   9   1      405.94      431.57      7.30 o 
   7   9   1      523.91      523.10     11.23 o 
   8   9   1      488.39      488.60      9.46 o 
   9   9   1      239.18      240.12      8.42 o 
  10   9   1      130.81      130.86      5.82 o 
  -9  10   1       12.91       16.81      3.52 o 
  -8  10   1        2.19       -1.43      2.35 o 
  -7  10   1        0.07        1.60      2.17 o 
  -6  10   1        6.50        3.84      2.00 o 
  -5  10   1      144.03      156.04      4.41 o 
  -4  10   1      128.81      137.91      4.16 o 
  -3  10   1       71.90       62.38      2.98 o 
  -2  10   1       50.76       43.13      2.65 o 
  -1  10   1        3.80        1.62      1.31 o 
   0  10   1      225.72      211.11      4.34 o 
   1  10   1       91.28       90.78      3.75 o 
   2  10   1        0.00        0.35      1.52 o 
   3  10   1       46.35       43.28      4.17 o 
   4  10   1       11.52       13.97      2.11 o 
   5  10   1       52.15       37.45      2.70 o 
   6  10   1        6.06        4.12      1.99 o 
   7  10   1       13.90       20.64      2.91 o 
   8  10   1       45.99       38.56      3.38 o 
   9  10   1       64.61       70.73      4.44 o 
  -7  11   1      134.02      137.06      6.29 o 
  -6  11   1      167.18      169.97      7.45 o 
  -5  11   1      457.15      461.34      8.16 o 
  -4  11   1      932.75      932.67     13.10 o 
  -3  11   1      859.41      865.59     12.32 o 
  -2  11   1      402.69      427.46      7.52 o 
  -1  11   1      113.13      116.21      4.03 o 
   0  11   1       68.31       67.10      4.23 o 
   1  11   1      157.26      167.99      4.19 o 
   2  11   1      237.70      223.96      5.26 o 
   3  11   1      360.15      344.71      6.65 o 
   4  11   1      331.45      331.85      7.75 o 
   5  11   1      212.44      213.70      5.38 o 
   6  11   1      148.35      135.55      5.21 o 
   7  11   1        7.73        7.17      2.65 o 
  -5  12   1        1.44       -0.64      2.21 o 
  -4  12   1        4.24        4.32      2.32 o 
  -3  12   1       69.63       77.80      3.78 o 
  -2  12   1        5.89        9.50      2.35 o 
  -1  12   1        0.30       -2.18      2.03 o 
   0  12   1       29.21       24.54      4.50 o 
   1  12   1        8.57        6.93      2.53 o 
   2  12   1        0.00       -2.25      2.22 o 
   3  12   1        3.24        1.67      2.12 o 
   4  12   1        4.90        4.82      2.27 o 
   5  12   1       12.20       14.38      2.57 o 
 -15   0   2        2.45        1.29      4.83 o 
 -14   0   2      579.88      585.50     15.28 o 
 -13   0   2       21.32       15.75      3.69 o 
 -12   0   2      189.08      191.96      7.47 o 
 -11   0   2      154.84      152.44      6.34 o 
 -10   0   2      526.32      495.83     11.89 o 
  -9   0   2     1541.58     1592.41     23.80 o 
  -8   0   2     3016.85     3146.40     44.42 o 
  -7   0   2     2529.65     2558.22     36.28 o 
  -6   0   2     2833.96     2755.64     38.66 o 
  -5   0   2       67.31       77.95      7.71 o 
  -4   0   2     4548.10     4549.78     62.24 o 
  -3   0   2     7478.75     7277.61    100.64 o 
  -2   0   2    27463.06    24564.29    666.76 o 
  -1   0   2     8771.07     8674.69    129.30 o 
   0   0   2     4171.15     3839.99     71.39 o 
   1   0   2      718.30      650.06     11.21 o 
   2   0   2     5176.69     5180.96    203.28 o 
   3   0   2     4515.26     4413.53     60.46 o 
   4   0   2       18.60       13.66      1.56 o 
   5   0   2      597.01      743.29     14.65 o 
   6   0   2      154.07      109.88      5.87 o 
   7   0   2      621.29      597.40     13.09 o 
   8   0   2     3424.88     3443.68     60.75 o 
   9   0   2     1479.07     1500.38     28.95 o 
  10   0   2      130.03      124.00     10.02 o 
  11   0   2      350.82      333.82     18.26 o 
  12   0   2      131.22      121.39      6.52 o 
  13   0   2       55.68       46.38      5.00 o 
  14   0   2      108.86      130.26      7.79 o 
 -15   1   2        0.04       -1.39      2.95 o 
 -14   1   2       27.08       24.08      3.45 o 
 -13   1   2        0.09        3.89      2.20 o 
 -12   1   2        0.54       -0.86      1.89 o 
 -11   1   2       60.68       65.03      3.24 o 
 -10   1   2        4.08        8.09      1.48 o 
  -9   1   2       16.97       17.75      1.33 o 
  -8   1   2      175.74      160.02      3.48 o 
  -7   1   2        3.26        0.92      0.76 o 
  -6   1   2      198.92      193.45      3.20 o 
  -5   1   2      159.04      160.67      2.47 o 
  -4   1   2     2700.13     2778.46     27.22 o 
  -3   1   2      705.63      760.55      7.85 o 
  -2   1   2     8220.18     7964.86     86.72 o 
   0   1   2      309.24      272.59      3.29 o 
   1   1   2      315.12      320.17      4.44 o 
   2   1   2      615.34      588.81     12.31 o 
   3   1   2     1165.59     1177.14     13.22 o 
   4   1   2     1400.63     1517.71     16.93 o 
   5   1   2      477.65      495.22      6.41 o 
   6   1   2     1486.85     1623.94     18.45 o 
   7   1   2      193.51      187.63      3.44 o 
   8   1   2       12.18        5.78      1.62 o 
   9   1   2      740.43      751.92     13.55 o 
  10   1   2      171.64      183.54      4.97 o 
  11   1   2       69.48       62.49      5.32 o 
  12   1   2       86.09       91.50      5.20 o 
  13   1   2        8.83        7.67      2.58 o 
  14   1   2       11.22        6.89      2.79 o 
 -14   2   2      105.47      106.76      5.54 o 
 -13   2   2      106.61      110.65      5.34 o 
 -12   2   2      208.25      192.16      6.29 o 
 -11   2   2     1223.73     1192.83     17.07 o 
 -10   2   2      803.34      837.71     11.03 o 
  -9   2   2     2063.65     2070.58     21.46 o 
  -8   2   2     1063.29     1018.35     11.24 o 
  -7   2   2     2237.89     2304.82     23.30 o 
  -6   2   2      117.01      100.73      2.05 o 
  -5   2   2     1432.50     1503.04     15.31 o 
  -4   2   2     2862.09     2881.39     28.26 o 
  -3   2   2     9328.13     9346.39    152.52 o 
  -2   2   2     8097.01     7583.70    127.87 o 
  -1   2   2    12969.46    13197.20    160.54 o 
   0   2   2     5141.53     5601.10     58.73 o 
   1   2   2       12.74        9.94      0.99 o 
   2   2   2     1729.07     1693.41     16.84 o 
   3   2   2     8311.84     8440.75     88.40 o 
   4   2   2     4927.67     4825.36     51.60 o 
   5   2   2      995.83      923.08     12.37 o 
   6   2   2      163.88      135.01      2.82 o 
   7   2   2        4.05        2.07      1.02 o 
   8   2   2      193.25      198.79      4.71 o 
   9   2   2      666.25      659.28     10.60 o 
  10   2   2      108.83      105.68      3.98 o 
  11   2   2      703.59      703.68     11.75 o 
  12   2   2      303.67      300.05      7.11 o 
  13   2   2       34.16       27.28      3.17 o 
  14   2   2       78.26       75.65      4.45 o 
 -14   3   2        0.27       -1.52      2.80 o 
 -13   3   2        0.21       -0.76      2.50 o 
 -12   3   2       17.85       17.33      3.20 o 
 -11   3   2        0.32       -1.87      2.07 o 
 -10   3   2       14.51       13.37      1.71 o 
  -9   3   2      540.44      542.20      6.94 o 
  -8   3   2      605.16      629.86      7.61 o 
  -7   3   2        1.22        3.15      0.88 o 
  -6   3   2        3.33        5.02      1.93 o 
  -5   3   2      185.19      193.92      3.27 o 
  -4   3   2      798.86      848.20      9.07 o 
  -3   3   2     1026.26     1121.21     11.50 o 
  -2   3   2       52.70       63.81      1.30 o 
  -1   3   2     1662.26     1830.44     18.20 o 
   0   3   2     3449.36     3632.14     38.52 o 
   1   3   2     1388.94     1526.34     15.35 o 
   2   3   2      168.75      150.50      2.58 o 
   3   3   2     1870.19     2110.17     21.10 o 
   4   3   2       92.84       65.69      1.64 o 
   5   3   2      336.39      363.42      4.66 o 
   6   3   2       15.24       13.79      1.13 o 
   7   3   2      354.84      343.99      5.79 o 
   8   3   2     1531.62     1542.93     18.29 o 
   9   3   2      548.63      525.49      9.09 o 
  10   3   2        1.44        0.24      1.85 o 
  11   3   2       76.32       84.51      4.02 o 
  12   3   2        1.88        0.09      2.33 o 
  13   3   2        0.00        0.81      2.43 o 
 -14   4   2       85.14       84.99      6.60 o 
 -13   4   2      136.27      137.18     10.94 o 
 -12   4   2      438.53      399.98      9.61 o 
 -11   4   2      565.59      547.80     11.31 o 
 -10   4   2      105.26      115.07      3.84 o 
  -9   4   2        3.48        4.21      1.60 o 
  -8   4   2      133.90      147.78      3.64 o 
  -7   4   2      450.15      389.99      5.25 o 
  -6   4   2      398.94      401.99      5.21 o 
  -5   4   2      911.79      824.65      9.13 o 
  -4   4   2     2556.26     2600.25     28.41 o 
  -3   4   2     4404.51     4351.07     42.48 o 
  -2   4   2     1343.59     1355.42     13.91 o 
  -1   4   2      877.42      760.30      8.24 o 
   0   4   2      377.09      473.27      6.04 o 
   1   4   2     1089.93      941.73     10.02 o 
   2   4   2     4105.06     4341.05     42.40 o 
   3   4   2     4440.94     4190.89     94.05 o 
   4   4   2     4673.78     4968.02     48.60 o 
   5   4   2     2277.37     2233.75     24.96 o 
   6   4   2     1083.03     1121.79     12.26 o 
   7   4   2      167.65      165.53      3.66 o 
   8   4   2      354.01      351.93      6.06 o 
   9   4   2      958.71      956.81     14.42 o 
  10   4   2      565.13      554.37     14.72 o 
  11   4   2      533.86      552.85     11.76 o 
  12   4   2      292.80      286.32      8.33 o 
  13   4   2       84.93       86.22      5.37 o 
 -13   5   2        4.24        5.28      3.00 o 
 -12   5   2       11.17       12.27      4.64 o 
 -11   5   2       60.18       60.30      3.41 o 
 -10   5   2       69.05       65.71      3.80 o 
  -9   5   2        5.94        4.20      1.75 o 
  -8   5   2      155.57      135.03      3.39 o 
  -7   5   2      376.30      378.15      6.76 o 
  -6   5   2        0.73        0.25      0.89 o 
  -5   5   2        5.70        4.90      0.99 o 
  -4   5   2       35.70       35.24      1.40 o 
  -3   5   2      845.65      901.49     10.74 o 
  -2   5   2       12.70        6.57      0.84 o 
  -1   5   2      347.52      395.20      4.97 o 
   0   5   2       86.58       75.57      2.06 o 
   1   5   2      147.69      143.57      2.57 o 
   2   5   2      121.83      128.00      3.49 o 
   3   5   2      139.80      151.51      2.78 o 
   4   5   2      170.44      181.37      3.14 o 
   5   5   2      272.29      247.72      3.90 o 
   6   5   2      208.07      234.87      3.89 o 
   7   5   2        4.26        0.42      1.33 o 
   8   5   2      559.78      524.91      7.96 o 
   9   5   2        1.79        2.24      2.00 o 
  10   5   2       48.04       35.36      2.98 o 
  11   5   2      103.13      101.36      9.82 o 
  12   5   2        6.84        6.20      3.05 o 
  13   5   2       18.77       17.45      3.72 o 
 -13   6   2      119.39      107.17      5.80 o 
 -12   6   2      660.05      655.82     13.63 o 
 -11   6   2      388.22      379.06      8.14 o 
 -10   6   2       67.57       65.68      3.44 o 
  -9   6   2       31.66       36.38      2.70 o 
  -8   6   2      134.54      131.88      4.25 o 
  -7   6   2      496.11      542.48      7.91 o 
  -6   6   2     1185.03     1159.60     14.22 o 
  -5   6   2      409.89      415.58      5.57 o 
  -4   6   2     2868.05     2715.77     27.47 o 
  -3   6   2      249.18      229.49      3.64 o 
  -2   6   2     1566.96     1466.59     15.47 o 
  -1   6   2      337.51      326.37      4.53 o 
   0   6   2     1054.48      967.60     11.68 o 
   1   6   2     2318.48     2349.47     23.89 o 
   2   6   2     2115.11     2118.40     21.75 o 
   3   6   2     1449.44     1483.41     15.77 o 
   4   6   2      863.30      817.95      9.51 o 
   5   6   2      830.18      886.64     10.28 o 
   6   6   2     1070.22     1011.75     11.59 o 
   7   6   2      608.45      631.09      9.11 o 
   8   6   2     1015.92     1034.97     13.60 o 
   9   6   2      637.15      629.79     11.09 o 
  10   6   2      169.11      182.74      6.42 o 
  11   6   2       73.80       69.53      4.75 o 
  12   6   2        8.92        3.75      3.13 o 
 -12   7   2        1.07        3.44      3.16 o 
 -11   7   2        6.77       -2.21      2.63 o 
 -10   7   2       10.86       10.36      2.41 o 
  -9   7   2       86.24       83.36      3.79 o 
  -8   7   2       37.18       26.23      2.09 o 
  -7   7   2       38.00       40.09      2.34 o 
  -6   7   2      290.92      279.79      8.11 o 
  -5   7   2      412.85      450.65      6.89 o 
  -4   7   2      227.05      248.90      4.06 o 
  -3   7   2       16.84       14.90      1.52 o 
  -2   7   2        5.04        4.44      1.13 o 
  -1   7   2      263.77      261.25      4.15 o 
   0   7   2       77.80       78.02      2.53 o 
   1   7   2      140.85      147.27      3.07 o 
   2   7   2       71.43       77.36      2.33 o 
   3   7   2      123.28      119.38      2.82 o 
   4   7   2        5.84        5.62      1.23 o 
   5   7   2       22.49       17.03      1.89 o 
   6   7   2       70.51       78.99      3.10 o 
   7   7   2       42.10       44.19      3.02 o 
   8   7   2       20.03       18.41      2.43 o 
   9   7   2        6.56        5.44      2.19 o 
  10   7   2       17.05       15.69      3.15 o 
  11   7   2       65.67       58.38      4.95 o 
 -11   8   2      194.37      218.29      6.44 o 
 -10   8   2       59.96       59.11      3.75 o 
  -9   8   2      442.57      416.52      8.36 o 
  -8   8   2       56.22       54.79      3.10 o 
  -7   8   2      330.66      310.56      5.91 o 
  -6   8   2      210.21      217.48      5.96 o 
  -5   8   2      612.54      606.47      9.01 o 
  -4   8   2     1086.67     1131.33     14.22 o 
  -3   8   2      878.07      839.02     12.59 o 
  -2   8   2      546.92      559.88      7.32 o 
  -1   8   2      935.12      888.01     10.47 o 
   0   8   2      129.88      134.24      3.45 o 
   1   8   2      722.52      693.99      8.98 o 
   2   8   2      472.17      476.22      6.56 o 
   3   8   2     1430.23     1392.76     15.42 o 
   4   8   2     1291.43     1343.09     15.02 o 
   5   8   2      441.34      457.77      6.59 o 
   6   8   2      349.32      372.24      6.99 o 
   7   8   2      174.01      169.91      7.28 o 
   8   8   2      484.15      459.04      8.82 o 
   9   8   2      485.23      486.20      9.43 o 
  10   8   2      121.01      129.88      6.14 o 
  11   8   2      199.80      223.40      7.97 o 
 -10   9   2      178.08      161.45      5.60 o 
  -9   9   2      103.67      125.63      4.94 o 
  -8   9   2       11.03       15.80      2.62 o 
  -7   9   2       25.93       18.30      2.52 o 
  -6   9   2      404.05      399.35      7.52 o 
  -5   9   2       75.00       58.57      2.86 o 
  -4   9   2       54.19       50.56      3.60 o 
  -3   9   2      125.52      127.02      3.67 o 
  -2   9   2        0.16       -0.89      1.45 o 
  -1   9   2      107.06       96.74      2.96 o 
   0   9   2       67.86       71.55      2.92 o 
   1   9   2       41.87       36.57      2.09 o 
   2   9   2        9.77        6.01      1.49 o 
   3   9   2        0.80        1.18      1.40 o 
   4   9   2      192.59      171.22      3.83 o 
   5   9   2       12.99        9.80      1.87 o 
   6   9   2        1.61        1.14      2.07 o 
   7   9   2       50.02       38.42      3.87 o 
   8   9   2       33.57       36.55      3.62 o 
   9   9   2       39.33       38.85      3.39 o 
  10   9   2        3.25       -0.52      3.10 o 
  -9  10   2      323.61      335.94      7.97 o 
  -8  10   2      365.74      371.69      8.19 o 
  -7  10   2      274.38      278.76      8.14 o 
  -6  10   2      260.95      225.10      5.33 o 
  -5  10   2      501.29      550.07      8.80 o 
  -4  10   2      797.09      774.12     15.90 o 
  -3  10   2      727.42      757.49     11.72 o 
  -2  10   2      541.76      531.25      8.37 o 
  -1  10   2      350.24      377.88      6.68 o 
   0  10   2       93.42       83.90      3.68 o 
   1  10   2       76.66       86.54      3.43 o 
   2  10   2      324.15      294.48      5.27 o 
   3  10   2      894.15      924.41     11.51 o 
   4  10   2     1117.48     1103.74     14.52 o 
   5  10   2      163.13      177.50      4.68 o 
   6  10   2        9.37        9.45      2.50 o 
   7  10   2        2.52        2.35      2.38 o 
   8  10   2       73.54       57.61      3.92 o 
  -7  11   2       95.67       85.97      4.51 o 
  -6  11   2        6.30        5.67      2.27 o 
  -5  11   2      264.28      286.57      6.27 o 
  -4  11   2      225.24      228.84      5.53 o 
  -3  11   2        0.36       -0.96      1.93 o 
  -2  11   2       88.69       90.91      3.74 o 
  -1  11   2      289.55      288.94      6.71 o 
   0  11   2       94.91       91.88      3.68 o 
   1  11   2        2.49        0.70      1.87 o 
   2  11   2       14.80       18.14      2.32 o 
   3  11   2       92.65       83.50      4.67 o 
   4  11   2      178.73      200.60      5.19 o 
   5  11   2       10.91        8.57      2.27 o 
   6  11   2      115.94       97.02      4.58 o 
   7  11   2      141.00      143.35      5.44 o 
  -5  12   2       60.66       59.34      3.56 o 
  -4  12   2      366.90      404.83      7.76 o 
  -3  12   2      398.10      370.15      7.32 o 
  -2  12   2      568.98      620.64     10.86 o 
  -1  12   2      249.98      239.66      6.85 o 
   0  12   2      187.95      212.25      5.43 o 
   1  12   2      135.34      134.80      5.04 o 
   2  12   2       81.71       98.36      4.48 o 
   3  12   2      181.12      154.59      5.28 o 
   4  12   2      259.81      278.00      6.30 o 
 -15   1   3       36.29       45.03      5.79 o 
 -14   1   3      129.85      143.76      6.13 o 
 -13   1   3      253.85      281.00      7.63 o 
 -12   1   3      225.29      233.35      5.74 o 
 -11   1   3     1084.65     1027.39     14.99 o 
 -10   1   3     1103.31     1089.61     12.28 o 
  -9   1   3      880.72      861.01      9.90 o 
  -8   1   3      752.49      762.53      8.76 o 
  -7   1   3      937.28      957.14     10.44 o 
  -6   1   3     2755.58     2653.90     26.38 o 
  -5   1   3      240.16      197.44      2.82 o 
  -4   1   3     1386.33     1334.99     13.49 o 
  -3   1   3     5615.95     5706.59     60.78 o 
  -2   1   3      173.31      166.91      2.10 o 
  -1   1   3     8780.29     8533.81     91.75 o 
   0   1   3      297.94      331.51      3.92 o 
   1   1   3      510.00      480.48      5.17 o 
   2   1   3      971.14     1008.08     11.32 o 
   3   1   3       32.87       15.48      1.39 o 
   4   1   3      351.41      330.13      4.59 o 
   5   1   3       46.78       91.52      2.22 o 
   6   1   3     2784.90     2716.34     32.13 o 
   7   1   3     2603.80     2716.05     34.24 o 
   8   1   3      244.13      230.76      5.22 o 
   9   1   3      982.11      940.22     14.03 o 
  10   1   3      239.26      224.90      5.64 o 
  11   1   3      385.71      382.29      7.93 o 
  12   1   3       82.83       77.00      4.04 o 
  13   1   3       42.17       40.67      3.51 o 
 -15   2   3       43.42       45.29      4.33 o 
 -14   2   3        6.43        0.92      2.76 o 
 -13   2   3      174.22      173.72      8.58 o 
 -12   2   3        0.00        1.35      2.27 o 
 -11   2   3        0.01        1.57      2.11 o 
 -10   2   3      109.84       96.18      3.02 o 
  -9   2   3      463.93      478.59      6.29 o 
  -8   2   3       11.23        9.31      1.11 o 
  -7   2   3       61.28       73.03      3.77 o 
  -6   2   3      212.74      200.38      3.06 o 
  -5   2   3      827.03      897.80      9.58 o 
  -4   2   3        3.19        5.60      0.73 o 
  -3   2   3     1373.85     1407.33     15.48 o 
  -2   2   3     9161.27     9410.90     99.50 o 
  -1   2   3       72.02       86.43      1.38 o 
   0   2   3      951.98     1163.07     12.75 o 
   1   2   3       11.91        8.07      0.65 o 
   2   2   3      201.97      230.02      4.45 o 
   3   2   3      469.26      600.15      6.61 o 
   4   2   3      147.03      161.44      4.26 o 
   5   2   3        1.96        0.97      0.84 o 
   6   2   3       14.69       18.90      1.35 o 
   7   2   3        3.62        3.49      1.13 o 
   8   2   3       18.85       20.58      2.11 o 
   9   2   3        0.06        0.38      1.67 o 
  10   2   3       14.00       12.87      2.20 o 
  11   2   3        7.52        7.70      2.33 o 
  12   2   3      202.89      206.57      6.03 o 
  13   2   3       14.48       14.54      2.88 o 
 -14   3   3       49.19       47.50      4.17 o 
 -13   3   3      151.23      152.55      5.98 o 
 -12   3   3      267.10      267.26      7.40 o 
 -11   3   3      691.23      680.69     18.33 o 
 -10   3   3      533.40      497.54      8.45 o 
  -9   3   3      965.13      988.93     11.24 o 
  -8   3   3      778.53      743.34      8.68 o 
  -7   3   3     1506.13     1453.16     15.28 o 
  -6   3   3      879.68      849.55      9.35 o 
  -5   3   3      120.96      117.09      2.80 o 
  -4   3   3     3057.69     3156.07     38.11 o 
  -3   3   3     5963.36     6145.07     72.71 o 
  -2   3   3     7898.38     8220.50    101.68 o 
  -1   3   3     1988.04     1914.33     19.02 o 
   0   3   3     3365.24     3485.45     37.25 o 
   1   3   3       18.63       39.36      1.66 o 
   2   3   3       47.13       34.61      1.18 o 
   3   3   3     2047.59     2034.70     20.44 o 
   4   3   3     4413.03     4460.18     43.65 o 
   5   3   3     5925.41     5916.25     57.69 o 
   6   3   3     2115.72     2116.46     26.56 o 
   7   3   3      182.11      193.07      3.87 o 
   8   3   3       81.50       69.13      5.22 o 
   9   3   3       16.84       12.01      2.04 o 
  10   3   3     1137.49     1154.41     19.27 o 
  11   3   3      274.92      291.72      6.88 o 
  12   3   3      888.78      921.49     23.10 o 
  13   3   3       27.62       30.00      4.12 o 
 -14   4   3       29.40       30.19      4.33 o 
 -13   4   3        6.50        4.12      2.83 o 
 -12   4   3       79.11       68.44      4.38 o 
 -11   4   3       61.64       60.21      3.23 o 
 -10   4   3        7.50       11.05      2.21 o 
  -9   4   3      359.57      360.24      5.84 o 
  -8   4   3      706.42      693.65      9.23 o 
  -7   4   3      478.51      495.50      6.24 o 
  -6   4   3        0.05       -0.28      0.73 o 
  -5   4   3     1152.23     1172.90     12.42 o 
  -4   4   3     1475.20     1473.51     16.71 o 
  -3   4   3       48.99       61.75      2.19 o 
  -2   4   3      147.74      139.28      2.50 o 
  -1   4   3     2915.93     3044.14     30.04 o 
   0   4   3     2069.39     2181.80     21.84 o 
   1   4   3     1021.61     1107.39     11.64 o 
   2   4   3      593.99      660.00      7.45 o 
   3   4   3     1854.30     1886.27     19.22 o 
   4   4   3      921.51      974.61     10.65 o 
   5   4   3      389.25      402.76      5.73 o 
   6   4   3        5.26        8.71      2.20 o 
   7   4   3        9.92        7.43      1.43 o 
   8   4   3        4.45        5.34      1.49 o 
   9   4   3        0.36       -2.82      1.88 o 
  10   4   3       14.33       11.38      2.39 o 
  11   4   3       50.54       48.50      3.52 o 
  12   4   3      207.71      226.31      6.49 o 
  13   4   3       62.59       62.59      4.86 o 
 -14   5   3        6.62        0.38      2.97 o 
 -13   5   3      143.91      161.51      6.48 o 
 -12   5   3      143.85      130.43      8.75 o 
 -11   5   3      177.51      174.91      5.16 o 
 -10   5   3        5.26        7.09      1.96 o 
  -9   5   3       40.44       47.20      2.81 o 
  -8   5   3      446.00      460.29      8.30 o 
  -7   5   3      958.22      943.80     11.86 o 
  -6   5   3      850.53      803.35     11.52 o 
  -5   5   3      268.49      260.70      9.78 o 
  -4   5   3      157.91      120.74      2.32 o 
  -3   5   3     1524.17     1495.31     15.54 o 
  -2   5   3      310.41      253.46      3.60 o 
  -1   5   3     4238.29     4300.13     42.20 o 
   0   5   3     2654.23     2669.52     26.72 o 
   1   5   3     2322.66     2254.27     22.80 o 
   2   5   3      857.96      817.37      9.18 o 
   3   5   3      593.89      595.08      7.90 o 
   4   5   3     2419.82     2403.98     24.47 o 
   5   5   3     2902.35     3013.96     30.40 o 
   6   5   3     1454.45     1434.30     17.25 o 
   7   5   3      282.75      304.48      5.48 o 
   8   5   3        3.18        1.22      1.52 o 
   9   5   3      421.08      440.03      8.50 o 
  10   5   3      318.01      297.47      7.02 o 
  11   5   3      379.00      383.11      8.43 o 
  12   5   3      190.45      178.18      6.88 o 
 -13   6   3       15.00       19.79      3.57 o 
 -12   6   3       30.82       26.60      3.57 o 
 -11   6   3      372.11      368.66      8.81 o 
 -10   6   3       80.32       85.26      3.77 o 
  -9   6   3      124.08      119.58      8.43 o 
  -8   6   3      609.36      603.22      8.74 o 
  -7   6   3       72.84       71.74      2.75 o 
  -6   6   3       22.17       16.73      1.66 o 
  -5   6   3      330.31      359.40      5.70 o 
  -4   6   3      805.31      881.62      9.98 o 
  -3   6   3      273.21      270.04      4.01 o 
  -2   6   3      101.06      100.03      2.34 o 
  -1   6   3      771.11      806.29      9.17 o 
   0   6   3     2500.50     2605.90     27.85 o 
   1   6   3      611.47      671.21      7.95 o 
   2   6   3      170.39      151.62      2.97 o 
   3   6   3      907.80      956.65     12.84 o 
   4   6   3       99.81       90.52      2.75 o 
   5   6   3        2.51        1.58      1.14 o 
   6   6   3       44.61       50.70      2.70 o 
   7   6   3      423.71      423.15      6.97 o 
   8   6   3      116.63      113.22      3.66 o 
   9   6   3       65.17       53.68      3.66 o 
  10   6   3        4.44        2.75      2.32 o 
  11   6   3       58.15       55.21      4.46 o 
  12   6   3       11.36       10.80      4.29 o 
 -12   7   3       92.33       97.95      5.54 o 
 -11   7   3      413.88      399.77      8.43 o 
 -10   7   3      487.67      478.00      9.04 o 
  -9   7   3      526.30      517.19      9.31 o 
  -8   7   3      613.15      637.13      9.34 o 
  -7   7   3      233.85      228.59      4.76 o 
  -6   7   3     1360.74     1325.52     18.35 o 
  -5   7   3      279.61      295.50      5.25 o 
  -4   7   3      746.30      739.88      9.85 o 
  -3   7   3     1052.68     1035.09     11.64 o 
  -2   7   3     1284.69     1256.78     13.75 o 
  -1   7   3     4012.50     4020.92     40.05 o 
   0   7   3     2454.23     2452.19     25.14 o 
   1   7   3     1472.58     1451.58     15.65 o 
   2   7   3      597.62      570.11      7.26 o 
   3   7   3      344.55      338.24      5.10 o 
   4   7   3     1847.05     1816.47     19.34 o 
   5   7   3     1098.76     1139.82     12.97 o 
   6   7   3     1544.17     1526.02     18.63 o 
   7   7   3      425.57      416.94      7.13 o 
   8   7   3       64.19       72.53      3.29 o 
   9   7   3      156.92      170.51      6.39 o 
  10   7   3       28.64       31.71      3.70 o 
  11   7   3      205.36      198.63      8.99 o 
 -11   8   3       15.47       19.38      2.92 o 
 -10   8   3       10.05        8.69      2.52 o 
  -9   8   3        0.36       -0.82      2.05 o 
  -8   8   3      221.97      192.30      4.70 o 
  -7   8   3      301.74      287.12      5.68 o 
  -6   8   3       11.96        4.46      1.78 o 
  -5   8   3       28.40       25.20      2.06 o 
  -4   8   3      223.68      204.43      4.42 o 
  -3   8   3       17.56       15.22      1.74 o 
  -2   8   3      225.55      245.64      4.73 o 
  -1   8   3      881.98      827.35      9.90 o 
   0   8   3      110.21      110.88      2.86 o 
   1   8   3      134.52      125.26      3.05 o 
   2   8   3       62.81       63.44      2.39 o 
   3   8   3        3.89        3.48      1.34 o 
   4   8   3      177.19      180.94      3.78 o 
   5   8   3        6.76        5.39      1.30 o 
   6   8   3       11.59       13.22      1.93 o 
   7   8   3       31.50       28.43      2.68 o 
   8   8   3        1.60        4.17      2.23 o 
   9   8   3       12.46        5.48      2.97 o 
  10   8   3        0.28       -4.19      2.79 o 
 -10   9   3      192.58      225.13      6.47 o 
  -9   9   3      361.69      342.13      7.70 o 
  -8   9   3       23.74       19.81      2.37 o 
  -7   9   3       68.74       75.56      3.36 o 
  -6   9   3      433.30      439.55      8.49 o 
  -5   9   3      419.02      416.31      7.12 o 
  -4   9   3      317.74      333.92      6.35 o 
  -3   9   3      168.52      151.66      4.27 o 
  -2   9   3      412.95      426.19      6.96 o 
  -1   9   3      615.06      589.30      8.67 o 
   0   9   3      264.01      280.36      4.80 o 
   1   9   3       52.66       51.24      2.79 o 
   2   9   3      200.71      217.29      4.26 o 
   3   9   3      576.11      584.86      7.96 o 
   4   9   3      848.31      915.03     11.25 o 
   5   9   3      365.71      354.26      5.83 o 
   6   9   3      145.68      149.82      4.83 o 
   7   9   3      138.32      155.10     10.67 o 
   8   9   3       85.55       89.27      4.34 o 
   9   9   3      139.10      149.60      6.57 o 
  -9  10   3        5.20        2.15      2.61 o 
  -8  10   3       27.61       28.24      2.77 o 
  -7  10   3        0.56        0.75      2.25 o 
  -6  10   3       17.73       13.62      2.27 o 
  -5  10   3        1.89       -0.10      1.91 o 
  -4  10   3        1.72        0.83      1.80 o 
  -3  10   3        8.55        4.46      1.82 o 
  -2  10   3        8.56        3.56      1.80 o 
  -1  10   3       31.84       34.17      2.47 o 
   0  10   3       46.52       48.47      2.68 o 
   1  10   3        9.41        5.69      1.64 o 
   2  10   3        1.98        1.01      1.58 o 
   3  10   3       60.73       64.09      3.29 o 
   4  10   3       77.18       87.15      3.21 o 
   5  10   3       85.92       73.88      3.86 o 
   6  10   3       72.50       75.71      4.08 o 
   7  10   3       15.41        7.16      3.21 o 
   8  10   3        0.02       -0.38      2.48 o 
  -7  11   3      170.25      195.23      6.19 o 
  -6  11   3      398.27      412.76      8.90 o 
  -5  11   3      625.20      599.40     11.10 o 
  -4  11   3      494.04      519.63      8.77 o 
  -3  11   3      451.71      463.36      8.08 o 
  -2  11   3      398.59      386.36      7.14 o 
  -1  11   3      502.87      546.92      8.85 o 
   0  11   3      130.81      122.13      4.09 o 
   1  11   3       52.07       66.13      3.26 o 
   2  11   3      108.36       94.04      3.74 o 
   3  11   3      307.06      326.83      7.90 o 
   4  11   3      530.89      532.69     13.24 o 
   5  11   3      307.27      304.20      7.23 o 
   6  11   3       63.82       66.33      4.05 o 
  -5  12   3       16.79       11.68      2.93 o 
  -4  12   3      178.12      178.22      7.03 o 
  -3  12   3        7.14       11.10      2.85 o 
  -2  12   3        4.68        6.30      2.62 o 
  -1  12   3        1.67       -2.52      2.33 o 
   0  12   3        0.12       -3.47      2.31 o 
   1  12   3        3.91        2.17      2.73 o 
   2  12   3        7.39        5.27      2.51 o 
   3  12   3       25.39       24.19      3.07 o 
   4  12   3       10.15        8.28      2.70 o 
 -15   0   4      173.43      188.13     12.08 o 
 -14   0   4      188.72      225.19     12.50 o 
 -13   0   4      364.63      369.16     15.48 o 
 -12   0   4      433.71      430.16     11.43 o 
 -11   0   4      394.95      384.67      8.09 o 
 -10   0   4      931.80      925.74     15.16 o 
  -9   0   4      202.73      202.91      6.08 o 
  -8   0   4      877.09      884.14     15.57 o 
  -7   0   4        7.02        8.88      1.37 o 
  -6   0   4     4664.54     4607.13     63.64 o 
  -5   0   4     2660.38     2537.26     35.51 o 
  -4   0   4     1289.33     1225.04     26.50 o 
  -3   0   4       16.19       19.09      1.42 o 
  -2   0   4     1938.88     2023.97     38.63 o 
  -1   0   4     4231.71     4496.89     61.61 o 
   0   0   4      690.26      671.33     15.49 o 
   1   0   4     7140.65     6838.12    114.51 o 
   2   0   4     6025.25     5857.56     80.05 o 
   3   0   4       10.78        7.68      1.12 o 
   4   0   4      190.08      284.88      5.10 o 
   5   0   4      145.15      137.48      4.73 o 
   6   0   4      531.80      520.86     17.19 o 
   7   0   4     4025.79     4009.84     70.08 o 
   8   0   4      435.23      421.62     10.85 o 
   9   0   4      225.86      216.83      7.66 o 
  10   0   4      273.72      265.68      8.83 o 
  11   0   4      244.61      219.36      8.33 o 
  12   0   4      163.12      167.13      7.88 o 
  13   0   4      292.15      309.85     10.94 o 
 -15   1   4        0.25       -2.12      3.28 o 
 -14   1   4        1.99        2.28      2.69 o 
 -13   1   4        2.10        0.30      2.39 o 
 -12   1   4        0.10       -1.45      2.13 o 
 -11   1   4       21.77       21.24      1.94 o 
 -10   1   4        0.10       -0.76      1.16 o 
  -9   1   4      132.56      137.97      2.96 o 
  -8   1   4        7.92        4.94      1.18 o 
  -7   1   4      545.63      545.81      6.53 o 
  -6   1   4      215.56      207.04      3.12 o 
  -5   1   4        0.07        0.76      0.59 o 
  -4   1   4     2302.00     2298.63     22.73 o 
  -3   1   4      116.77      129.33      1.90 o 
  -2   1   4       91.45       79.66      2.05 o 
  -1   1   4     1774.79     1793.50     22.17 o 
   0   1   4     3268.53     3426.84     37.14 o 
   1   1   4      570.30      562.21      6.69 o 
   2   1   4      208.36      251.82      6.32 o 
   3   1   4      259.17      323.32      6.39 o 
   4   1   4     1387.07     1521.56     34.32 o 
   5   1   4      193.54      206.26      3.50 o 
   6   1   4      223.99      220.85      3.76 o 
   7   1   4      839.76      843.78     12.44 o 
   8   1   4       58.90       50.82      2.82 o 
   9   1   4       29.18       30.23      2.59 o 
  10   1   4       34.65       33.16      3.03 o 
  11   1   4        0.04       -1.68      2.04 o 
  12   1   4        1.19        0.03      2.27 o 
  13   1   4        9.06        8.39      2.80 o 
 -15   2   4      391.94      396.78     10.90 o 
 -14   2   4       81.94       90.60      5.08 o 
 -13   2   4      323.26      325.24      9.73 o 
 -12   2   4       82.78       90.98      4.54 o 
 -11   2   4      287.85      302.30     10.34 o 
 -10   2   4      542.83      529.94      7.64 o 
  -9   2   4     1890.04     1880.45     19.68 o 
  -8   2   4     1629.67     1612.93     16.93 o 
  -7   2   4      950.52      932.22     10.28 o 
  -6   2   4      828.39      750.82      8.36 o 
  -5   2   4     2349.56     2402.07     26.36 o 
  -4   2   4      773.89      692.28      7.49 o 
  -3   2   4     5807.67     6150.58     64.83 o 
  -2   2   4      939.38      994.65     10.14 o 
  -1   2   4     1263.23     1247.34     16.90 o 
   0   2   4     4127.38     4332.03     59.28 o 
   1   2   4     4026.53     4081.94     48.03 o 
   2   2   4     2724.64     2633.60     28.50 o 
   3   2   4      572.52      527.95      6.03 o 
   4   2   4     2973.52     2876.97     31.54 o 
   5   2   4     2998.83     2944.08     32.39 o 
   6   2   4     2332.22     2329.03     27.63 o 
   7   2   4     1980.00     1943.44     25.43 o 
   8   2   4      282.87      280.40      6.03 o 
   9   2   4       25.78       19.98      2.30 o 
  10   2   4      515.29      533.51      9.67 o 
  11   2   4      313.95      333.47      7.49 o 
  12   2   4      541.19      571.85     12.53 o 
  13   2   4      316.20      309.30      7.79 o 
 -14   3   4       30.50       30.12      3.73 o 
 -13   3   4       33.18       34.24      3.59 o 
 -12   3   4      128.02      139.21      9.64 o 
 -11   3   4      182.52      190.78      4.95 o 
 -10   3   4        1.36        0.78      1.36 o 
  -9   3   4       10.62       11.03      1.90 o 
  -8   3   4       30.27       26.81      1.45 o 
  -7   3   4       23.62       28.17      1.34 o 
  -6   3   4      356.39      395.20      4.97 o 
  -5   3   4     2150.03     2245.39     50.19 o 
  -4   3   4     3147.95     3510.06     37.56 o 
  -3   3   4      957.58     1024.47     12.86 o 
  -2   3   4       99.58       85.44      1.53 o 
  -1   3   4     2629.78     2951.39     28.91 o 
   0   3   4     4574.22     4819.39     61.67 o 
   1   3   4      279.16      297.63      4.11 o 
   2   3   4       53.02       58.76      1.53 o 
   3   3   4      200.54      233.21      3.32 o 
   4   3   4       72.27       60.49      2.19 o 
   5   3   4        0.15       -0.06      0.70 o 
   6   3   4      623.45      640.84      8.66 o 
   7   3   4      887.76      860.85     12.30 o 
   8   3   4      230.76      252.57      8.71 o 
   9   3   4       20.30       26.85      2.57 o 
  10   3   4        0.60       -0.33      2.08 o 
  11   3   4        1.24        2.11      2.23 o 
  12   3   4       34.60       46.29      3.75 o 
  13   3   4        0.01       -0.10      2.61 o 
 -14   4   4      156.01      161.74      7.15 o 
 -13   4   4      277.37      286.74      8.14 o 
 -12   4   4      119.88      137.26      5.85 o 
 -11   4   4        4.05        2.98      1.89 o 
 -10   4   4       57.20       59.70      2.61 o 
  -9   4   4      816.19      774.56     10.29 o 
  -8   4   4     1747.68     1771.28     20.46 o 
  -7   4   4      996.08      919.86     11.42 o 
  -6   4   4      394.65      377.39      5.61 o 
  -5   4   4      995.61      923.61     25.69 o 
  -4   4   4      856.17      906.38     10.86 o 
  -3   4   4     1950.93     1872.85     20.70 o 
  -2   4   4     1471.26     1574.04     16.05 o 
  -1   4   4     1157.27      988.73     10.47 o 
   0   4   4     5059.16     5217.54     50.76 o 
   1   4   4     1918.97     1864.91     18.94 o 
   2   4   4      481.24      431.86      5.92 o 
   3   4   4       69.02       48.29      1.60 o 
   4   4   4     1006.56      985.13     10.81 o 
   5   4   4     1306.09     1304.47     15.33 o 
   6   4   4      649.66      662.81      9.02 o 
   7   4   4      303.81      320.75      5.55 o 
   8   4   4      256.36      273.78      6.15 o 
   9   4   4       51.66       52.19      3.29 o 
  10   4   4      328.35      313.47      7.23 o 
  11   4   4       82.01       74.04      4.61 o 
  12   4   4      135.33      150.24      6.46 o 
 -14   5   4       57.50       58.48      8.39 o 
 -13   5   4       34.71       35.25      3.88 o 
 -12   5   4        5.00        7.09      2.29 o 
 -11   5   4      138.81      127.24      7.28 o 
 -10   5   4      265.47      263.92      5.92 o 
  -9   5   4       27.51       30.51      2.63 o 
  -8   5   4        0.00        1.13      1.35 o 
  -7   5   4      237.89      238.25      5.76 o 
  -6   5   4      166.29      163.60      3.52 o 
  -5   5   4     1482.37     1550.77     21.18 o 
  -4   5   4      379.43      394.85      5.71 o 
  -3   5   4     1101.59     1130.68     13.13 o 
  -2   5   4     1235.03     1304.52     13.92 o 
  -1   5   4       20.48       16.74      1.15 o 
   0   5   4      313.27      348.79      4.61 o 
   1   5   4      137.62      132.67      3.15 o 
   2   5   4       14.57       30.37      1.40 o 
   3   5   4       32.92       41.25      1.64 o 
   4   5   4      263.26      252.07      4.42 o 
   5   5   4        9.71        9.36      1.18 o 
   6   5   4      486.94      449.10      6.95 o 
   7   5   4       20.64       16.68      1.79 o 
   8   5   4       16.17       15.56      2.30 o 
   9   5   4       89.59       81.38      3.96 o 
  10   5   4        1.39        0.56      2.19 o 
  11   5   4       17.87       15.56      2.83 o 
  12   5   4        3.78        3.92      3.00 o 
 -13   6   4      100.97       98.40      5.47 o 
 -12   6   4       80.41       88.06      5.62 o 
 -11   6   4       71.15       65.65      5.44 o 
 -10   6   4      327.05      306.96      6.71 o 
  -9   6   4      455.63      500.04      7.85 o 
  -8   6   4     1757.03     1691.76     20.13 o 
  -7   6   4      390.43      418.80      6.66 o 
  -6   6   4      794.06      690.91      9.60 o 
  -5   6   4      617.10      625.85      9.79 o 
  -4   6   4      715.00      680.44      8.99 o 
  -3   6   4     1705.83     1747.77     18.22 o 
  -2   6   4     2339.94     2299.07     23.45 o 
  -1   6   4     4199.97     4282.04     42.34 o 
   0   6   4     5982.22     6079.90     59.45 o 
   1   6   4     3544.98     3647.21     36.37 o 
   2   6   4      988.38      934.67     10.58 o 
   3   6   4       71.58       78.97      2.72 o 
   4   6   4       44.89       30.62      2.05 o 
   5   6   4      702.36      706.94      8.67 o 
   6   6   4      610.80      600.42      9.78 o 
   7   6   4     1817.07     1822.35     21.85 o 
   8   6   4      654.62      693.22     10.15 o 
   9   6   4      364.52      384.24      8.12 o 
  10   6   4       31.48       34.59      4.66 o 
  11   6   4        2.20        0.73      2.93 o 
 -12   7   4        0.86       -3.00      2.34 o 
 -11   7   4        4.44        1.37      2.32 o 
 -10   7   4        1.03       -2.76      2.00 o 
  -9   7   4       59.28       63.26      3.04 o 
  -8   7   4        1.12        1.43      1.64 o 
  -7   7   4      306.32      324.80      5.88 o 
  -6   7   4      173.99      194.49      4.32 o 
  -5   7   4      174.46      144.40      3.63 o 
  -4   7   4        0.42       -0.11      1.28 o 
  -3   7   4      948.01      967.98     12.20 o 
  -2   7   4      135.82      133.73      2.89 o 
  -1   7   4       50.29       46.49      1.89 o 
   0   7   4      336.52      337.63      4.97 o 
   1   7   4       25.79       27.53      1.61 o 
   2   7   4       12.00       11.73      1.35 o 
   3   7   4       62.51       55.66      2.19 o 
   4   7   4       80.80       66.88      3.02 o 
   5   7   4        5.11        3.11      1.36 o 
   6   7   4        0.00        0.40      1.56 o 
   7   7   4       15.81       11.28      2.00 o 
   8   7   4      154.77      130.97      4.18 o 
   9   7   4       12.96       12.01      2.56 o 
  10   7   4        9.47       19.25      3.44 o 
  11   7   4        2.48       -0.45      2.98 o 
 -11   8   4      294.47      310.58      7.49 o 
 -10   8   4      417.32      424.69     14.55 o 
  -9   8   4      403.30      413.09      7.58 o 
  -8   8   4      426.65      439.87      9.01 o 
  -7   8   4      193.26      168.28      4.37 o 
  -6   8   4      437.10      474.29     11.70 o 
  -5   8   4      482.54      441.55      7.11 o 
  -4   8   4       53.02       71.48      3.30 o 
  -3   8   4      789.65      773.34     10.45 o 
  -2   8   4      811.19      867.05     11.39 o 
  -1   8   4     1897.64     1834.77     19.55 o 
   0   8   4     1538.13     1578.20     17.15 o 
   1   8   4      806.26      762.35     10.68 o 
   2   8   4      839.91      872.13     10.47 o 
   3   8   4       29.12       24.16      1.80 o 
   4   8   4       53.47       61.71      2.46 o 
   5   8   4       70.45       61.46      2.85 o 
   6   8   4      566.63      558.49     11.31 o 
   7   8   4     1311.98     1299.41     18.83 o 
   8   8   4      440.69      451.35      8.88 o 
   9   8   4       94.75       90.52      5.29 o 
  10   8   4       26.79       30.74      4.35 o 
 -10   9   4        1.93       -1.56      2.81 o 
  -9   9   4        3.38        2.45      2.78 o 
  -8   9   4      120.35      107.36      4.69 o 
  -7   9   4      304.50      295.63      6.09 o 
  -6   9   4       61.67       63.81      3.07 o 
  -5   9   4       19.91       24.17      2.23 o 
  -4   9   4        3.55       -1.20      2.13 o 
  -3   9   4       32.09       24.22      2.12 o 
  -2   9   4       20.20       26.53      2.12 o 
  -1   9   4       31.44       30.16      2.18 o 
   0   9   4        0.91        0.65      1.50 o 
   1   9   4       25.96       21.70      2.09 o 
   2   9   4        0.33       -1.03      1.34 o 
   3   9   4       11.45       13.88      1.78 o 
   4   9   4       37.20       47.22      2.40 o 
   5   9   4       62.52       50.07      2.85 o 
   6   9   4        0.72       -1.87      1.80 o 
   7   9   4        2.40        0.61      2.49 o 
   8   9   4        2.30        1.66      2.36 o 
   9   9   4        3.16        0.83      3.02 o 
  -9  10   4      123.03      141.84      7.04 o 
  -8  10   4       64.86       53.71      3.79 o 
  -7  10   4      184.54      226.94      6.38 o 
  -6  10   4      568.33      575.84     10.63 o 
  -5  10   4      588.07      615.50     11.00 o 
  -4  10   4      179.35      161.83      7.18 o 
  -3  10   4       95.39      119.66      4.19 o 
  -2  10   4      128.32      105.49      3.68 o 
  -1  10   4      118.10      150.17      4.16 o 
   0  10   4      175.14      142.41      6.77 o 
   1  10   4      274.24      295.27      5.82 o 
   2  10   4      806.67      814.48     10.47 o 
   3  10   4      456.35      511.01      7.58 o 
   4  10   4      101.58      106.71      3.50 o 
   5  10   4       64.16       69.24      3.82 o 
   6  10   4      164.55      139.28      5.03 o 
   7  10   4      387.99      411.45     10.08 o 
  -7  11   4      106.31       99.37      4.90 o 
  -6  11   4        0.01       -1.87      2.43 o 
  -5  11   4       26.45       28.57      3.22 o 
  -4  11   4      293.87      287.27      8.70 o 
  -3  11   4      187.28      206.12      6.03 o 
  -2  11   4        5.62        6.11      2.50 o 
  -1  11   4       66.89       69.09      3.92 o 
   0  11   4      235.23      233.65      9.95 o 
   1  11   4      203.44      194.14      6.86 o 
   2  11   4        2.74        2.75      2.29 o 
   3  11   4      210.37      182.27      5.55 o 
   4  11   4      218.92      237.24      7.55 o 
   5  11   4        0.89        0.80      2.90 o 
   6  11   4        4.50        2.10      2.58 o 
  -5  12   4      240.57      215.92      6.61 o 
  -4  12   4      248.72      264.50      7.29 o 
  -3  12   4      195.95      187.41      6.83 o 
  -2  12   4       92.98      122.97      6.68 o 
  -1  12   4      116.38       98.89      4.79 o 
   0  12   4      122.96      139.06      5.19 o 
   1  12   4      146.50      119.41      4.99 o 
   2  12   4      288.72      319.81      8.79 o 
   3  12   4      277.30      266.73      8.34 o 
 -15   1   5      146.33      121.94      7.21 o 
 -14   1   5      169.18      178.72      7.80 o 
 -13   1   5      309.48      288.93      7.76 o 
 -12   1   5      521.18      507.93     10.41 o 
 -11   1   5      437.97      448.23      7.00 o 
 -10   1   5      709.40      716.47      8.76 o 
  -9   1   5      311.97      325.76      4.81 o 
  -8   1   5     1078.23     1037.76     11.43 o 
  -7   1   5      977.11      962.16     10.54 o 
  -6   1   5       98.65       80.04      4.30 o 
  -5   1   5     1808.03     1764.24     17.84 o 
  -4   1   5        7.67       28.04      1.55 o 
  -3   1   5      281.99      179.48      2.80 o 
  -2   1   5     1789.97     1647.93     18.09 o 
  -1   1   5     5099.78     5183.40     62.37 o 
   0   1   5     6753.14     7045.44     86.70 o 
   1   1   5     2745.66     2855.81     30.80 o 
   2   1   5     4946.82     4798.23    129.30 o 
   3   1   5      114.72       85.84      2.53 o 
   4   1   5       54.61       88.65      2.10 o 
   5   1   5     1142.51     1135.22     13.51 o 
   6   1   5      722.25      738.04     13.06 o 
   7   1   5     2499.69     2470.30     31.68 o 
   8   1   5     2515.18     2417.93     31.42 o 
   9   1   5     1485.19     1497.47     22.25 o 
  10   1   5      182.50      184.41      5.35 o 
  11   1   5        9.03        3.32      2.33 o 
  12   1   5        2.35        0.57      2.41 o 
  13   1   5       74.63       81.61      4.77 o 
 -15   2   5        6.48        4.50      3.59 o 
 -14   2   5       26.76       33.33      3.78 o 
 -13   2   5       56.86       61.62      4.17 o 
 -12   2   5        6.07        1.42      1.91 o 
 -11   2   5      280.11      290.97      5.34 o 
 -10   2   5      333.14      340.47      5.71 o 
  -9   2   5       36.37       37.19      2.01 o 
  -8   2   5        3.80        0.59      0.97 o 
  -7   2   5      348.00      372.42      4.93 o 
  -6   2   5      519.85      507.02     11.85 o 
  -5   2   5      257.95      262.71      3.53 o 
  -4   2   5      658.92      798.99      8.53 o 
  -3   2   5      555.12      590.91      6.45 o 
  -2   2   5       92.59       93.23      1.92 o 
  -1   2   5     1655.22     1798.30     19.90 o 
   0   2   5     2075.12     2282.56     41.54 o 
   1   2   5     1117.81     1189.16     13.46 o 
   2   2   5        0.04       -0.20      0.62 o 
   3   2   5        0.08        0.54      0.70 o 
   4   2   5        2.35        2.62      0.75 o 
   5   2   5        8.30        7.43      1.14 o 
   6   2   5      129.09      128.73      3.61 o 
   7   2   5       11.97        9.02      1.81 o 
   8   2   5      142.51      131.01      4.20 o 
   9   2   5      127.47      117.91      4.38 o 
  10   2   5       17.03       21.52      2.65 o 
  11   2   5        6.44        2.63      2.35 o 
  12   2   5       20.32       24.49      3.09 o 
  13   2   5       49.05       44.98      3.84 o 
 -14   3   5      451.54      489.04     11.17 o 
 -13   3   5      277.29      296.36      8.06 o 
 -12   3   5      118.61      120.09      4.64 o 
 -11   3   5       25.04       25.26      3.03 o 
 -10   3   5      152.64      152.54      5.38 o 
  -9   3   5      818.54      813.83     10.59 o 
  -8   3   5     2642.25     2604.68     28.94 o 
  -7   3   5     1295.17     1267.35     16.88 o 
  -6   3   5     1023.47     1056.09     12.56 o 
  -5   3   5      754.53      726.07     10.42 o 
  -4   3   5     2837.44     3023.96     32.60 o 
  -3   3   5        7.04       14.37      0.93 o 
  -2   3   5     4214.92     4365.57     46.97 o 
  -1   3   5     2514.74     2493.85     24.65 o 
   0   3   5     3675.30     3847.30     40.86 o 
   1   3   5     2140.16     2235.11     22.32 o 
   2   3   5     1115.00     1130.34     11.95 o 
   3   3   5     2119.74     2179.32     22.02 o 
   4   3   5     1298.22     1276.12     14.85 o 
   5   3   5     1159.58     1100.28     13.43 o 
   6   3   5      665.35      691.66      9.29 o 
   7   3   5       55.84       52.68      3.24 o 
   8   3   5     1910.84     1826.39     28.15 o 
   9   3   5      275.55      260.59      7.13 o 
  10   3   5      428.05      430.81      9.93 o 
  11   3   5       62.23       63.33      4.53 o 
  12   3   5      127.67      119.27      6.03 o 
 -14   4   5       10.44        6.58      3.25 o 
 -13   4   5       18.11       25.66      4.34 o 
 -12   4   5        3.23       -1.24      1.98 o 
 -11   4   5      170.92      153.98      4.63 o 
 -10   4   5      367.23      362.44      6.15 o 
  -9   4   5      152.64      153.80      3.72 o 
  -8   4   5       42.92       39.92      2.54 o 
  -7   4   5       18.46       13.02      1.69 o 
  -6   4   5       21.71       18.82      3.60 o 
  -5   4   5        2.11       11.11      1.17 o 
  -4   4   5        2.86       11.17      1.08 o 
  -3   4   5       24.98       15.76      2.41 o 
  -2   4   5       15.30       16.60      1.44 o 
  -1   4   5       41.66       35.17      1.37 o 
   0   4   5        8.14        7.67      0.89 o 
   1   4   5       26.27       35.27      1.35 o 
   2   4   5        9.52        5.51      1.01 o 
   3   4   5        2.61        1.39      0.82 o 
   4   4   5       93.28       91.07      2.22 o 
   5   4   5      225.93      228.35      4.31 o 
   6   4   5        0.08        0.46      1.24 o 
   7   4   5       67.97       65.15      3.21 o 
   8   4   5       82.43       76.22      3.62 o 
   9   4   5        0.30        1.27      2.02 o 
  10   4   5        4.59        3.10      2.29 o 
  11   4   5       13.04       12.41      2.71 o 
  12   4   5       45.05       38.77      3.64 o 
 -13   5   5      635.81      691.49     14.00 o 
 -12   5   5      298.21      287.58      6.77 o 
 -11   5   5       54.36       61.29      3.40 o 
 -10   5   5       50.17       52.79      2.64 o 
  -9   5   5      338.15      355.84      6.08 o 
  -8   5   5      794.64      750.41     10.08 o 
  -7   5   5     1717.62     1681.16     22.16 o 
  -6   5   5      955.69      985.44     12.22 o 
  -5   5   5     5047.35     5189.56     55.56 o 
  -4   5   5     2928.98     2832.14     35.86 o 
  -3   5   5     1802.55     1704.73     19.95 o 
  -2   5   5      181.47      170.84      3.29 o 
  -1   5   5      104.33       95.33      4.54 o 
   0   5   5      236.51      190.09      3.11 o 
   1   5   5     1006.86     1014.05     11.10 o 
   2   5   5     2153.82     2054.12     21.09 o 
   3   5   5     3426.09     3495.65     34.92 o 
   4   5   5     1031.81     1005.94     11.28 o 
   5   5   5      254.36      244.13      4.67 o 
   6   5   5      232.33      214.68      4.46 o 
   7   5   5        6.53        5.74      2.29 o 
   8   5   5      334.23      335.40      7.33 o 
   9   5   5      573.53      570.94     10.42 o 
  10   5   5      128.45      119.57      4.91 o 
  11   5   5       71.76       65.11      4.12 o 
  12   5   5       22.06       20.76      3.28 o 
 -13   6   5       10.77        2.72      3.60 o 
 -12   6   5      121.61      131.81      4.83 o 
 -11   6   5      104.03       95.23      4.22 o 
 -10   6   5        2.35        4.23      2.10 o 
  -9   6   5       13.83       10.37      2.03 o 
  -8   6   5       36.46       36.06      2.26 o 
  -7   6   5       36.86       39.03      2.53 o 
  -6   6   5        2.66        7.08      1.52 o 
  -5   6   5        0.00        0.60      1.34 o 
  -4   6   5      481.06      526.68      8.22 o 
  -3   6   5      894.06      928.56     11.55 o 
  -2   6   5       46.74       45.36      1.85 o 
  -1   6   5      126.35      126.27      2.64 o 
   0   6   5       57.84       67.65      2.35 o 
   1   6   5       17.10       21.48      1.64 o 
   2   6   5        9.60       11.50      1.24 o 
   3   6   5      102.06      118.04      3.16 o 
   4   6   5      336.77      356.51      5.65 o 
   5   6   5       71.19       59.57      2.58 o 
   6   6   5       39.29       34.63      4.55 o 
   7   6   5       56.88       54.12      2.79 o 
   8   6   5       90.88       86.84      4.06 o 
   9   6   5        0.07       -2.71      2.12 o 
  10   6   5       32.95       37.84      3.38 o 
  11   6   5        3.86        1.56      2.62 o 
 -12   7   5      224.61      233.21      7.64 o 
 -11   7   5       67.92       70.87      5.62 o 
 -10   7   5      414.31      421.87     11.49 o 
  -9   7   5       53.32       53.21      3.16 o 
  -8   7   5      615.29      596.68      8.99 o 
  -7   7   5      740.25      725.54     11.64 o 
  -6   7   5      532.54      524.20      7.94 o 
  -5   7   5     1874.15     1874.41     24.84 o 
  -4   7   5     1396.57     1374.06     16.56 o 
  -3   7   5     2103.28     2137.20     24.40 o 
  -2   7   5     1036.97     1060.18     13.14 o 
  -1   7   5      185.21      184.58      3.45 o 
   0   7   5      405.13      358.60      5.20 o 
   1   7   5      440.85      457.83      6.82 o 
   2   7   5     2309.67     2320.29     24.11 o 
   3   7   5     1799.31     1820.53     19.42 o 
   4   7   5      756.39      772.84      9.50 o 
   5   7   5      441.86      425.66      7.00 o 
   6   7   5       69.74       67.01      5.31 o 
   7   7   5      340.69      342.52     11.12 o 
   8   7   5      294.13      301.87      9.72 o 
   9   7   5      228.26      228.47      8.44 o 
  10   7   5      133.65      138.71      8.71 o 
 -11   8   5       34.38       24.77      3.70 o 
 -10   8   5      144.10      168.31      6.39 o 
  -9   8   5       51.76       53.62      3.52 o 
  -8   8   5      158.00      152.98      4.99 o 
  -7   8   5      250.06      242.01      6.04 o 
  -6   8   5        1.28        0.38      1.68 o 
  -5   8   5      177.46      181.73      4.32 o 
  -4   8   5      679.04      648.74      9.24 o 
  -3   8   5      407.96      421.20      7.34 o 
  -2   8   5      316.65      307.92      5.47 o 
  -1   8   5       22.12       21.40      1.84 o 
   0   8   5      158.32      157.00      4.72 o 
   1   8   5      459.47      470.97      7.22 o 
   2   8   5       86.27       73.20      2.60 o 
   3   8   5      655.30      659.81      9.08 o 
   4   8   5      542.30      502.72      7.92 o 
   5   8   5       64.16       63.38      3.90 o 
   6   8   5        0.66        1.51      1.77 o 
   7   8   5       48.78       44.77      2.89 o 
   8   8   5       90.01       87.81      4.36 o 
   9   8   5       20.73       22.70      3.48 o 
 -10   9   5       71.92       68.20      4.93 o 
  -9   9   5        2.36        1.22      3.00 o 
  -8   9   5      143.10      150.62      5.16 o 
  -7   9   5      589.64      597.02     10.75 o 
  -6   9   5      781.37      830.19     13.43 o 
  -5   9   5      368.81      349.86      9.84 o 
  -4   9   5      329.87      355.45      9.57 o 
  -3   9   5      324.43      313.40      6.85 o 
  -2   9   5      494.54      518.34      9.28 o 
  -1   9   5       13.73       10.03      2.08 o 
   0   9   5       53.62       61.15      2.80 o 
   1   9   5      237.59      202.52      7.23 o 
   2   9   5      975.73     1019.33     13.54 o 
   3   9   5      822.74      847.45     10.63 o 
   4   9   5      153.33      151.79      3.82 o 
   5   9   5      113.74      107.65      5.49 o 
   6   9   5      152.66      151.56      4.57 o 
   7   9   5       87.32       90.80      4.31 o 
   8   9   5      139.46      145.12      6.43 o 
  -9  10   5      124.90       98.33      6.68 o 
  -8  10   5      118.19      127.17      5.25 o 
  -7  10   5       23.42       18.45      2.91 o 
  -6  10   5       18.94       17.62      2.77 o 
  -5  10   5        1.13        1.62      2.29 o 
  -4  10   5       22.51       27.08      2.91 o 
  -3  10   5       10.37        4.59      2.27 o 
  -2  10   5       85.20       63.09      3.63 o 
  -1  10   5       47.91       67.97      4.81 o 
   0  10   5       75.26       60.24      3.42 o 
   1  10   5        3.94        2.53      2.07 o 
   2  10   5       28.61       28.97      2.84 o 
   3  10   5       28.76       25.49      2.48 o 
   4  10   5        3.38        3.60      2.33 o 
   5  10   5        9.57       10.01      2.62 o 
   6  10   5        0.39       -0.56      2.77 o 
   7  10   5       23.39       25.12      4.71 o 
  -7  11   5      334.53      324.09      9.26 o 
  -6  11   5      142.38      158.87     10.36 o 
  -5  11   5       67.63       71.20      4.23 o 
  -4  11   5       24.24       20.99      2.99 o 
  -3  11   5      303.97      349.76      9.24 o 
  -2  11   5      418.66      393.42      8.40 o 
  -1  11   5      321.43      370.56      9.51 o 
   0  11   5      246.17      245.70      6.54 o 
   1  11   5      367.68      393.35     12.87 o 
   2  11   5      409.74      416.42      8.60 o 
   3  11   5      470.28      465.75      9.27 o 
   4  11   5      171.58      164.95      6.79 o 
   5  11   5      350.83      379.93      9.90 o 
  -4  12   5       37.48       38.63      3.70 o 
  -3  12   5        0.33       -1.79      2.57 o 
  -2  12   5       62.91       60.35      4.07 o 
  -1  12   5       46.27       48.50      3.80 o 
   0  12   5       20.24       16.35      2.95 o 
   1  12   5      137.08      128.14      5.74 o 
   2  12   5       50.90       47.12      3.68 o 
 -15   0   6       16.03       10.69      5.24 o 
 -14   0   6      256.40      249.19     12.87 o 
 -13   0   6      340.58      333.15     14.07 o 
 -12   0   6     1560.65     1560.58     29.49 o 
 -11   0   6      973.80      972.05     16.16 o 
 -10   0   6      586.34      599.76     10.83 o 
  -9   0   6      282.36      270.63      7.18 o 
  -8   0   6      351.45      323.10     11.92 o 
  -7   0   6      827.40      811.13     12.89 o 
  -6   0   6     4191.91     4126.06     71.40 o 
  -5   0   6     6519.82     6544.35     89.52 o 
  -4   0   6     7405.03     7718.62    105.36 o 
  -3   0   6     1849.22     1800.20     25.48 o 
  -2   0   6      616.41      554.27      8.64 o 
  -1   0   6       42.36       67.63      2.08 o 
   0   0   6       11.83       46.53      3.13 o 
   1   0   6     1885.22     1770.73     30.07 o 
   2   0   6     2695.98     2738.85     38.40 o 
   3   0   6    15327.62    15649.54    473.51 o 
   4   0   6     2480.39     2654.44     37.51 o 
   5   0   6     2769.88     2707.77     70.62 o 
   6   0   6      230.96      231.47      7.17 o 
   7   0   6        4.32        9.49      3.72 o 
   8   0   6       91.20      113.30      8.00 o 
   9   0   6      527.99      556.27     14.03 o 
  10   0   6      792.23      788.78     18.36 o 
  11   0   6      346.52      333.33     10.86 o 
  12   0   6       26.56       11.48      3.96 o 
 -15   1   6        0.59       -0.48      4.32 o 
 -14   1   6        0.37       -2.17      2.96 o 
 -13   1   6       12.20        6.40      3.35 o 
 -12   1   6       96.57       90.35      3.90 o 
 -11   1   6        4.06        3.85      1.59 o 
 -10   1   6       37.52       36.83      2.12 o 
  -9   1   6      237.02      222.06      3.83 o 
  -8   1   6        4.57        2.99      1.03 o 
  -7   1   6      311.13      303.74      4.75 o 
  -6   1   6       27.35       31.92      1.32 o 
  -5   1   6      183.69      178.57      2.74 o 
  -4   1   6        0.50       -0.59      0.40 o 
  -3   1   6       73.60       92.37      1.92 o 
  -2   1   6      528.77      649.37      6.99 o 
  -1   1   6     1284.05     1323.17     13.45 o 
   0   1   6      130.47      138.32      2.67 o 
   1   1   6     1360.70     1405.05     15.80 o 
   2   1   6        0.09        2.22      1.04 o 
   3   1   6      945.82     1044.21     16.74 o 
   4   1   6      171.29      162.85      4.32 o 
   5   1   6       77.44       70.51      3.04 o 
   6   1   6       29.27       28.88      2.18 o 
   7   1   6        6.69        4.49      1.75 o 
   8   1   6        9.98        7.08      2.01 o 
   9   1   6        1.58        0.85      1.92 o 
  10   1   6        9.43       10.61      2.42 o 
  11   1   6        0.85       -1.39      2.26 o 
  12   1   6        0.50       -0.80      2.47 o 
 -14   2   6      161.75      168.27     12.92 o 
 -13   2   6      219.19      236.86      6.99 o 
 -12   2   6      237.54      219.56      5.44 o 
 -11   2   6      295.57      299.74      5.51 o 
 -10   2   6      167.34      153.52      4.12 o 
  -9   2   6       25.35       28.51      1.85 o 
  -8   2   6        9.51       12.06      3.35 o 
  -7   2   6     1681.83     1647.62     17.13 o 
  -6   2   6     2011.34     1937.30     19.73 o 
  -5   2   6     2343.30     2371.96     23.69 o 
  -4   2   6     1378.22     1321.73     13.59 o 
  -3   2   6      341.33      300.33      3.70 o 
  -2   2   6      899.29      800.00      9.58 o 
  -1   2   6     2182.07     2376.10     29.02 o 
   0   2   6     1682.75     1594.74     16.13 o 
   1   2   6      317.89      275.86      4.47 o 
   2   2   6     1917.93     1859.52     22.26 o 
   3   2   6     4375.01     4443.53     53.89 o 
   4   2   6     3502.95     3551.32     35.22 o 
   5   2   6     1477.37     1465.69     18.99 o 
   6   2   6     1007.13      954.86     13.84 o 
   7   2   6       40.69       42.06      2.74 o 
   8   2   6      208.40      203.12      5.82 o 
   9   2   6      483.54      475.06      8.95 o 
  10   2   6      495.93      503.38      9.59 o 
  11   2   6      359.12      349.30      7.98 o 
  12   2   6      266.09      274.55      9.50 o 
 -14   3   6       14.09        9.35      3.14 o 
 -13   3   6       17.17       13.58      2.97 o 
 -12   3   6      159.47      165.95      4.94 o 
 -11   3   6      101.09       81.69      3.11 o 
 -10   3   6       38.00       33.68      2.15 o 
  -9   3   6        0.60        2.70      1.75 o 
  -8   3   6       27.08       29.09      2.10 o 
  -7   3   6       38.34       42.63      2.54 o 
  -6   3   6       93.19       97.10      3.40 o 
  -5   3   6       44.08       43.68      2.86 o 
  -4   3   6        4.44        2.02      0.77 o 
  -3   3   6      867.02      910.16      9.67 o 
  -2   3   6        2.09        0.71      0.77 o 
  -1   3   6       47.92       53.16      1.94 o 
   0   3   6       52.09       65.96      1.68 o 
   1   3   6       19.01       15.42      0.95 o 
   2   3   6      225.75      235.37      3.77 o 
   3   3   6       43.33       48.24      1.61 o 
   4   3   6       26.26       29.08      1.47 o 
   5   3   6      164.18      172.09      3.71 o 
   6   3   6      146.65      138.45      4.03 o 
   7   3   6      317.91      326.48      7.59 o 
   8   3   6        8.09        7.48      2.10 o 
   9   3   6        9.10        9.66      2.61 o 
  10   3   6        0.05       -2.21      2.37 o 
  11   3   6        1.19        5.90      2.90 o 
  12   3   6       15.35       18.35      3.14 o 
 -14   4   6      200.23      204.68      7.84 o 
 -13   4   6      320.31      346.52      9.81 o 
 -12   4   6      410.43      425.50      8.28 o 
 -11   4   6      479.52      485.37      7.72 o 
 -10   4   6      820.32      843.76     11.28 o 
  -9   4   6      756.75      713.77      9.75 o 
  -8   4   6      415.60      417.77      6.43 o 
  -7   4   6     1098.43     1055.94     12.94 o 
  -6   4   6     2255.24     2478.24     27.48 o 
  -5   4   6     2337.33     2349.25     25.99 o 
  -4   4   6     2646.58     2871.11     31.27 o 
  -3   4   6      271.33      186.97      2.77 o 
  -2   4   6      849.98      796.08     10.15 o 
  -1   4   6     1858.32     1921.64     19.48 o 
   0   4   6     1649.31     1565.36     17.01 o 
   1   4   6      445.56      375.91      5.31 o 
   2   4   6      785.20      749.91      9.49 o 
   3   4   6     1312.94     1264.58     13.59 o 
   4   4   6     1681.12     1790.09     18.71 o 
   5   4   6       62.10       58.48      2.42 o 
   6   4   6      210.12      220.50      6.25 o 
   7   4   6       14.84       15.84      2.21 o 
   8   4   6      322.57      318.22      7.02 o 
   9   4   6      525.16      506.63     10.20 o 
  10   4   6      156.07      151.84      5.32 o 
  11   4   6      257.90      263.03      7.16 o 
 -13   5   6        1.20        1.33      2.91 o 
 -12   5   6        5.99        4.29      2.28 o 
 -11   5   6        0.64        0.91      1.99 o 
 -10   5   6       78.50       86.32      3.25 o 
  -9   5   6       49.27       47.54      3.25 o 
  -8   5   6       92.50       92.54      2.98 o 
  -7   5   6      395.10      440.95      6.70 o 
  -6   5   6       61.75       75.68      2.65 o 
  -5   5   6      305.95      293.76      4.85 o 
  -4   5   6      894.31      902.60     11.12 o 
  -3   5   6      510.30      568.42      8.34 o 
  -2   5   6       11.02       15.65      1.02 o 
  -1   5   6       11.43       10.88      0.99 o 
   0   5   6       45.87       62.22      3.47 o 
   1   5   6      142.87      144.49      2.80 o 
   2   5   6      297.16      269.87      4.11 o 
   3   5   6       35.32       45.33      2.96 o 
   4   5   6      720.57      688.78      8.34 o 
   5   5   6      269.58      277.71      5.08 o 
   6   5   6       10.33        9.00      1.69 o 
   7   5   6      200.15      184.64      7.16 o 
   8   5   6      121.53      123.09      5.67 o 
   9   5   6       14.01       13.59      2.63 o 
  10   5   6        0.02       -0.67      2.35 o 
  11   5   6       23.71       31.34      4.03 o 
 -13   6   6       13.84        7.79      3.25 o 
 -12   6   6      445.74      446.00     10.55 o 
 -11   6   6      563.37      598.14     12.49 o 
 -10   6   6     1419.05     1353.76     19.26 o 
  -9   6   6     1065.08     1095.32     16.03 o 
  -8   6   6      155.16      121.21      3.51 o 
  -7   6   6      313.55      350.63      5.91 o 
  -6   6   6      158.61      162.05      3.73 o 
  -5   6   6      726.32      767.73     11.94 o 
  -4   6   6     1432.83     1429.86     19.26 o 
  -3   6   6     1111.07     1086.83     19.57 o 
  -2   6   6     1504.04     1502.39     17.52 o 
  -1   6   6     1445.62     1557.55     16.50 o 
   0   6   6      827.32      789.19      9.20 o 
   1   6   6      907.05      906.41     11.33 o 
   2   6   6        9.84        7.20      1.22 o 
   3   6   6      854.42      840.03     20.19 o 
   4   6   6       37.54       41.16      2.29 o 
   5   6   6      295.51      306.88      5.82 o 
   6   6   6      150.48      160.85      4.58 o 
   7   6   6      358.72      372.87     14.04 o 
   8   6   6      616.00      627.80     11.17 o 
   9   6   6      427.08      449.51      9.26 o 
  10   6   6      160.36      147.81      5.55 o 
 -12   7   6        1.47        2.29      3.04 o 
 -11   7   6       48.67       41.66      4.03 o 
 -10   7   6       98.48       92.77      4.95 o 
  -9   7   6        0.68        1.55      2.09 o 
  -8   7   6        4.37        3.00      2.40 o 
  -7   7   6        2.46        0.32      1.80 o 
  -6   7   6       87.72       79.00      3.61 o 
  -5   7   6      119.70      139.47      4.33 o 
  -4   7   6       11.75       10.96      1.97 o 
  -3   7   6      260.32      256.32      5.69 o 
  -2   7   6      765.70      797.21     12.10 o 
  -1   7   6       42.78       43.52      2.09 o 
   0   7   6       50.97       64.27      3.60 o 
   1   7   6      147.86      133.03      3.74 o 
   2   7   6       25.98       15.30      1.51 o 
   3   7   6      204.93      224.49      4.12 o 
   4   7   6      123.04      111.58      3.05 o 
   5   7   6       87.37       84.33      3.24 o 
   6   7   6        0.98        0.83      1.68 o 
   7   7   6        0.63       -0.15      1.87 o 
   8   7   6       45.46       43.29      3.40 o 
   9   7   6       35.25       32.92      3.33 o 
  10   7   6        0.84        3.62      2.67 o 
 -11   8   6      318.45      321.11     11.81 o 
 -10   8   6      554.95      587.63     11.71 o 
  -9   8   6      457.20      430.62      9.02 o 
  -8   8   6      316.49      358.41      7.77 o 
  -7   8   6      699.64      626.86     13.14 o 
  -6   8   6      102.51      120.68      4.39 o 
  -5   8   6       87.76       71.06      5.05 o 
  -4   8   6      273.26      299.58      7.59 o 
  -3   8   6      761.36      757.38     12.02 o 
  -2   8   6     1742.16     1772.08     23.89 o 
  -1   8   6      830.38      806.49     17.05 o 
   0   8   6     1146.62     1151.04     16.51 o 
   1   8   6      405.19      385.73      6.55 o 
   2   8   6      152.09      160.78      4.05 o 
   3   8   6       62.40       51.00      2.59 o 
   4   8   6       85.94       98.63      3.48 o 
   5   8   6      422.86      418.97      9.79 o 
   6   8   6      654.03      662.52     17.31 o 
   7   8   6      204.35      211.00      5.28 o 
   8   8   6      218.53      237.71      6.62 o 
   9   8   6      105.95      102.46      7.22 o 
 -10   9   6       36.88       30.04      3.94 o 
  -9   9   6       30.18       38.89      3.84 o 
  -8   9   6        3.86        9.45      2.59 o 
  -7   9   6       33.59       28.67      3.00 o 
  -6   9   6       78.74       95.85      4.43 o 
  -5   9   6       10.33        5.95      2.27 o 
  -4   9   6       21.96       21.91      2.63 o 
  -3   9   6      978.01      934.17     14.45 o 
  -2   9   6      461.02      447.06      8.53 o 
  -1   9   6        0.22        2.93      1.96 o 
   0   9   6      388.34      374.29     13.07 o 
   1   9   6      348.17      354.21      7.29 o 
   2   9   6        1.63        0.34      1.70 o 
   3   9   6      311.52      282.67      5.80 o 
   4   9   6      399.96      385.15      7.98 o 
   5   9   6       33.60       26.56      2.90 o 
   6   9   6       59.05       43.03      3.41 o 
   7   9   6      105.64      128.11      6.01 o 
   8   9   6      300.20      289.73     11.01 o 
  -9  10   6        8.41        8.33      2.95 o 
  -8  10   6      190.07      199.97      6.24 o 
  -7  10   6      635.13      708.57     12.61 o 
  -6  10   6      483.49      440.26      9.13 o 
  -5  10   6      109.26      129.16     10.48 o 
  -4  10   6      114.24       89.33      6.32 o 
  -3  10   6      213.77      237.18      6.24 o 
  -2  10   6      425.20      382.26      8.04 o 
  -1  10   6      299.19      323.06      7.24 o 
   0  10   6      448.88      455.43     13.24 o 
   1  10   6      630.62      667.64     11.45 o 
   2  10   6      364.03      352.01      7.61 o 
   3  10   6      263.97      294.06      6.94 o 
   4  10   6      400.88      376.10      8.25 o 
   5  10   6      487.45      502.79     15.24 o 
   6  10   6      474.68      500.72     14.22 o 
  -7  11   6       49.65       41.79      3.77 o 
  -6  11   6        3.23        1.93      2.63 o 
  -5  11   6       32.26       32.35      3.37 o 
  -4  11   6       25.58       25.46      3.17 o 
  -3  11   6       12.60       14.76      2.83 o 
  -2  11   6       11.60       13.94      2.73 o 
  -1  11   6        7.12        3.44      2.40 o 
   0  11   6       16.21       12.55      2.66 o 
   1  11   6       25.51       35.62      3.29 o 
   2  11   6       14.00       17.54      2.83 o 
   3  11   6        6.09        2.37      3.02 o 
   4  11   6        6.14       19.32      4.64 o 
  -3  12   6       89.63       78.65      4.60 o 
  -2  12   6      192.59      217.94      6.64 o 
  -1  12   6      210.84      187.42      6.09 o 
   0  12   6      235.47      287.50      7.50 o 
 -14   1   7        7.56        5.00      3.29 o 
 -13   1   7       34.49       32.44      4.12 o 
 -12   1   7      158.02      160.34      4.62 o 
 -11   1   7     1016.54     1038.89     13.29 o 
 -10   1   7     1289.16     1305.58     15.81 o 
  -9   1   7     2368.77     2373.73     26.67 o 
  -8   1   7      131.78      132.27      3.12 o 
  -7   1   7      159.10      151.74      2.84 o 
  -6   1   7       11.21        6.35      0.93 o 
  -5   1   7       59.38       44.09      1.89 o 
  -4   1   7     1737.72     1720.20     17.43 o 
  -3   1   7     8783.16     9289.03     89.52 o 
  -2   1   7    10073.45    10080.67     96.98 o 
  -1   1   7     2740.62     2788.18     27.51 o 
   0   1   7     1042.03     1046.18     11.02 o 
   1   1   7     1920.51     1831.05     30.88 o 
   2   1   7      419.88      397.85      5.94 o 
   3   1   7     1541.82     1482.57     18.52 o 
   4   1   7     1754.71     1772.09     33.01 o 
   5   1   7     1379.72     1418.76     19.14 o 
   6   1   7     1271.02     1254.05     19.45 o 
   7   1   7      727.95      757.66     11.90 o 
   8   1   7      102.76      127.18      4.35 o 
   9   1   7       54.67       63.06      3.55 o 
  10   1   7      162.69      176.98      6.84 o 
  11   1   7      263.16      264.78      7.02 o 
  12   1   7       77.63       70.83      4.37 o 
 -14   2   7        7.38        7.65      3.47 o 
 -13   2   7       54.70       50.20      5.99 o 
 -12   2   7       95.44       91.85      3.47 o 
 -11   2   7       35.63       26.68      2.14 o 
 -10   2   7      195.71      196.24      4.25 o 
  -9   2   7       61.69       59.99      4.07 o 
  -8   2   7        6.91        4.83      1.26 o 
  -7   2   7       10.06       14.77      1.37 o 
  -6   2   7      172.90      171.52      2.86 o 
  -5   2   7       43.25       46.39      1.60 o 
  -4   2   7        5.19        2.79      0.76 o 
  -3   2   7        7.50        4.83      0.87 o 
  -2   2   7      377.28      446.01      7.49 o 
  -1   2   7     1082.25     1174.81     15.45 o 
   0   2   7      200.11      219.82      3.11 o 
   1   2   7       14.82       15.78      0.97 o 
   2   2   7       45.87       43.95      1.79 o 
   3   2   7      522.54      519.56      6.31 o 
   4   2   7      277.50      275.73      4.08 o 
   5   2   7     1336.16     1301.01     15.71 o 
   6   2   7      129.05      110.82      4.25 o 
   7   2   7       29.27       22.02      2.61 o 
   8   2   7      256.42      247.68      5.98 o 
   9   2   7       18.32       22.63      2.60 o 
  10   2   7       30.11       25.84      2.91 o 
  11   2   7       67.27       69.07      5.41 o 
  12   2   7       92.83       97.07      5.05 o 
 -14   3   7      182.71      199.68      8.75 o 
 -13   3   7       25.88       25.28      2.93 o 
 -12   3   7       55.78       61.66      5.10 o 
 -11   3   7       59.93       66.05      2.92 o 
 -10   3   7      703.86      697.27      9.68 o 
  -9   3   7      847.52      808.46     10.65 o 
  -8   3   7     1253.09     1254.32     15.09 o 
  -7   3   7      236.63      208.56      3.94 o 
  -6   3   7     1874.23     1957.57     21.97 o 
  -5   3   7       35.29       19.13      2.05 o 
  -4   3   7      331.24      321.25      4.08 o 
  -3   3   7      476.07      435.16      7.00 o 
  -2   3   7     1721.10     1632.04     18.61 o 
  -1   3   7     2578.61     2554.29     28.29 o 
   0   3   7     1399.82     1376.94     15.51 o 
   1   3   7     1229.89     1176.52     13.59 o 
   2   3   7      503.93      487.47      5.99 o 
   3   3   7      201.54      181.54      3.30 o 
   4   3   7      892.13      878.47     10.00 o 
   5   3   7      207.09      223.80      4.37 o 
   6   3   7     1364.22     1340.72     18.73 o 
   7   3   7      924.95      904.22     13.88 o 
   8   3   7      211.61      213.66      5.70 o 
   9   3   7       28.68       25.24      2.80 o 
  10   3   7       45.18       44.84      3.51 o 
  11   3   7      372.45      390.75      8.85 o 
 -14   4   7        7.20        4.35      3.95 o 
 -13   4   7        2.29       -1.24      2.57 o 
 -12   4   7       14.91        8.41      2.77 o 
 -11   4   7        8.13        8.02      2.38 o 
 -10   4   7      184.76      197.57      5.14 o 
  -9   4   7       76.39       87.19      4.32 o 
  -8   4   7       28.74       28.22      1.91 o 
  -7   4   7        1.01        1.41      1.20 o 
  -6   4   7       62.27       75.09      2.45 o 
  -5   4   7       20.18       18.36      1.33 o 
  -4   4   7      118.27      125.00      2.63 o 
  -3   4   7      302.90      319.48      4.84 o 
  -2   4   7      109.09      101.52      2.47 o 
  -1   4   7       99.57       99.96      1.95 o 
   0   4   7       36.15       36.36      1.37 o 
   1   4   7      145.58      150.27      2.74 o 
   2   4   7      271.42      295.91      5.02 o 
   3   4   7      169.74      176.60      3.22 o 
   4   4   7      495.86      494.82      7.64 o 
   5   4   7       52.19       52.51      2.42 o 
   6   4   7      250.96      228.69      5.51 o 
   7   4   7       35.13       36.92      2.85 o 
   8   4   7        1.16        1.66      2.08 o 
   9   4   7       18.11       15.79      3.17 o 
  10   4   7       35.33       30.11      3.21 o 
  11   4   7       80.61       80.52      4.57 o 
 -13   5   7      281.28      285.76     11.29 o 
 -12   5   7      388.09      391.81      9.58 o 
 -11   5   7      861.52      873.58     13.69 o 
 -10   5   7      575.81      572.47     10.87 o 
  -9   5   7     1043.61      998.92     14.78 o 
  -8   5   7       32.91       37.07      2.57 o 
  -7   5   7      356.54      357.18      6.78 o 
  -6   5   7     1876.71     1938.52     27.46 o 
  -5   5   7     3565.59     3600.35     44.46 o 
  -4   5   7     2073.99     2031.43     26.13 o 
  -3   5   7     1201.96     1266.27     17.13 o 
  -2   5   7      135.58      115.65      2.78 o 
  -1   5   7      316.83      305.12      5.39 o 
   0   5   7      139.74      140.68      2.89 o 
   1   5   7      799.54      777.31      9.03 o 
   2   5   7      797.75      857.49     10.93 o 
   3   5   7     1091.60     1026.79     11.60 o 
   4   5   7     1039.93     1059.90     13.36 o 
   5   5   7      256.89      270.42      7.02 o 
   6   5   7      378.09      391.29      6.65 o 
   7   5   7      606.60      640.27     10.95 o 
   8   5   7      137.34      140.09      8.14 o 
   9   5   7       77.64       92.97      4.53 o 
  10   5   7      100.32      107.38      5.03 o 
 -13   6   7        0.04        1.19      2.93 o 
 -12   6   7        0.90       -1.53      2.67 o 
 -11   6   7       17.81       25.28      2.84 o 
 -10   6   7      117.99      124.33      4.54 o 
  -9   6   7        0.00        2.67      2.06 o 
  -8   6   7       14.31       17.06      2.26 o 
  -7   6   7      192.11      204.05      5.12 o 
  -6   6   7      182.82      190.59      4.86 o 
  -5   6   7        0.44       -1.76      1.47 o 
  -4   6   7      241.92      268.88      5.64 o 
  -3   6   7       92.34      101.00      3.46 o 
  -2   6   7       53.34       51.59      4.91 o 
  -1   6   7        0.13        0.94      1.20 o 
   0   6   7       60.62       78.95      2.70 o 
   1   6   7      525.02      517.31      8.54 o 
   2   6   7       11.43       11.95      1.36 o 
   3   6   7       95.91       99.77      2.78 o 
   4   6   7      339.77      340.02      5.90 o 
   5   6   7      127.03      130.94      4.32 o 
   6   6   7        2.09        0.13      1.65 o 
   7   6   7        3.37        5.25      2.24 o 
   8   6   7       10.62       10.13      2.50 o 
   9   6   7        3.88        2.73      2.49 o 
  10   6   7        3.61        3.18      2.65 o 
 -12   7   7      262.28      264.21      8.25 o 
 -11   7   7      362.09      365.77      9.53 o 
 -10   7   7      269.85      250.39      9.82 o 
  -9   7   7      546.02      560.01     11.78 o 
  -8   7   7       11.17       12.00      2.34 o 
  -7   7   7       58.55       72.69      4.20 o 
  -6   7   7      250.50      234.79     10.57 o 
  -5   7   7      748.96      743.10     15.55 o 
  -4   7   7     1393.61     1346.32     18.84 o 
  -3   7   7      350.16      385.81      7.38 o 
  -2   7   7      155.74      145.57      4.27 o 
  -1   7   7       23.41       22.80      2.36 o 
   0   7   7       53.21       53.11      2.61 o 
   1   7   7      523.80      515.29      7.80 o 
   2   7   7      136.89      142.59      4.56 o 
   3   7   7      289.51      285.48      6.26 o 
   4   7   7      259.22      276.20      7.74 o 
   5   7   7      375.00      377.57      7.68 o 
   6   7   7      518.26      502.12     18.57 o 
   7   7   7      308.41      299.69      8.53 o 
   8   7   7      151.67      149.28      6.02 o 
   9   7   7       91.08      107.87      6.14 o 
 -11   8   7       14.54       15.28      3.52 o 
 -10   8   7       63.69       61.58      3.95 o 
  -9   8   7       46.30       47.05      3.56 o 
  -8   8   7       20.37       16.50      2.65 o 
  -7   8   7       14.58       17.16      2.61 o 
  -6   8   7       63.81       74.37      3.79 o 
  -5   8   7        9.07        5.09      2.06 o 
  -4   8   7       68.19       54.51      3.49 o 
  -3   8   7      448.33      460.48      8.61 o 
  -2   8   7      864.99      823.99     18.99 o 
  -1   8   7       13.01       14.76      2.22 o 
   0   8   7       71.78       67.19      4.83 o 
   1   8   7       63.73       65.71      3.31 o 
   2   8   7       16.90       20.79      2.05 o 
   3   8   7       19.87       18.89      2.05 o 
   4   8   7        2.50        3.02      2.07 o 
   5   8   7      127.73      120.43      4.53 o 
   6   8   7       11.42        7.98      2.51 o 
   7   8   7       12.65        8.93      3.15 o 
   8   8   7       77.38       80.63      8.01 o 
 -10   9   7      111.26      111.19      6.89 o 
  -9   9   7      212.86      214.08      7.83 o 
  -8   9   7      471.73      498.36      9.93 o 
  -7   9   7      339.62      339.14      8.87 o 
  -6   9   7      616.43      635.65     11.34 o 
  -5   9   7      493.55      495.97     12.22 o 
  -4   9   7     1317.45     1343.14     19.55 o 
  -3   9   7      607.22      587.67     10.47 o 
  -2   9   7      386.06      403.28      8.12 o 
  -1   9   7      242.30      228.04      9.11 o 
   0   9   7      509.36      508.27      9.34 o 
   1   9   7     1039.95     1008.90     15.30 o 
   2   9   7      595.69      573.84     10.18 o 
   3   9   7      281.15      313.48      6.24 o 
   4   9   7      583.07      593.26     10.77 o 
   5   9   7      382.61      399.95      8.55 o 
   6   9   7      416.41      415.39      8.84 o 
   7   9   7       16.33       14.61      3.51 o 
  -8  10   7       85.20       91.67      6.58 o 
  -7  10   7        8.23        3.24      3.07 o 
  -6  10   7        6.09        0.02      2.40 o 
  -5  10   7        3.04        8.77      2.65 o 
  -4  10   7       22.65       11.18      2.65 o 
  -3  10   7        4.14        9.03      2.48 o 
  -2  10   7       23.05       22.68      2.85 o 
  -1  10   7       41.11       42.82      5.17 o 
   0  10   7       37.49       43.41      3.31 o 
   1  10   7        5.52        4.29      2.29 o 
   2  10   7       87.82       93.63      5.01 o 
   3  10   7      435.46      459.28     10.80 o 
   4  10   7       88.35       91.17      8.16 o 
   5  10   7       19.75       27.99      3.24 o 
  -6  11   7       44.31       39.67      4.73 o 
  -5  11   7       73.16       84.15      4.62 o 
  -4  11   7      134.93      126.61      5.31 o 
  -3  11   7      174.55      182.09      6.47 o 
  -2  11   7      130.82      132.03      5.20 o 
  -1  11   7      394.46      409.16      8.78 o 
   0  11   7      435.32      425.23      8.98 o 
   1  11   7      529.72      551.58     10.55 o 
   2  11   7      185.07      184.58      5.82 o 
   3  11   7       89.53       88.07      5.34 o 
 -14   0   8       58.78       70.36      7.68 o 
 -13   0   8      110.56      114.49      6.00 o 
 -12   0   8      294.20      328.37      9.49 o 
 -11   0   8      720.86      699.38     15.35 o 
 -10   0   8      151.67      172.98      6.19 o 
  -9   0   8      868.65      834.67     13.87 o 
  -8   0   8     1790.28     1837.36     33.99 o 
  -7   0   8      412.36      397.56      7.47 o 
  -6   0   8      414.62      413.97     10.30 o 
  -5   0   8     1045.66      973.63     14.91 o 
  -4   0   8     6811.67     7006.76     95.83 o 
  -3   0   8     9973.06    10109.14    176.24 o 
  -2   0   8     4441.54     4780.98     65.82 o 
  -1   0   8     1947.58     1815.02     26.04 o 
   0   0   8       85.08       85.13      5.48 o 
   1   0   8     3236.24     3196.54     44.88 o 
   2   0   8     1582.46     1606.47     23.66 o 
   3   0   8     1638.26     1663.54     62.61 o 
   4   0   8     1540.81     1549.65     23.05 o 
   5   0   8      961.66      908.53     18.81 o 
   6   0   8      665.99      668.79     15.10 o 
   7   0   8      174.09      190.60      7.13 o 
   8   0   8      401.22      419.51     11.61 o 
   9   0   8      339.30      352.09     20.09 o 
  10   0   8       19.02       15.52      3.87 o 
  11   0   8      101.65      119.51     18.18 o 
 -14   1   8       71.06       66.49      7.87 o 
 -13   1   8        6.43        6.08      2.41 o 
 -12   1   8       47.83       47.56      3.55 o 
 -11   1   8       65.07       54.55      3.16 o 
 -10   1   8       10.60        8.47      1.62 o 
  -9   1   8        2.99        7.54      2.19 o 
  -8   1   8       37.11       35.42      1.90 o 
  -7   1   8       20.04       19.83      1.41 o 
  -6   1   8      169.78      175.48      4.35 o 
  -5   1   8        0.95       -0.02      0.74 o 
  -4   1   8       51.94       47.51      1.45 o 
  -3   1   8        2.85        4.59      0.69 o 
  -2   1   8      127.97      116.12      3.48 o 
  -1   1   8       39.08       30.25      1.18 o 
   0   1   8      254.71      256.95      3.61 o 
   1   1   8      209.03      208.11      3.97 o 
   2   1   8       19.21       14.54      1.23 o 
   3   1   8        0.88        0.67      0.88 o 
   4   1   8      121.75      125.91      2.63 o 
   5   1   8       52.54       46.38      2.90 o 
   6   1   8        1.29        0.00      1.58 o 
   7   1   8       34.41       26.18      2.43 o 
   8   1   8        3.50       -1.31      1.89 o 
   9   1   8        0.17       -0.57      2.07 o 
  10   1   8        4.88        3.95      2.44 o 
  11   1   8        0.00       -3.06      2.41 o 
 -14   2   8      344.49      371.07     16.15 o 
 -13   2   8      215.19      250.75      8.62 o 
 -12   2   8       46.55       52.01      2.84 o 
 -11   2   8       19.95       26.37      2.14 o 
 -10   2   8        4.15        2.17      1.33 o 
  -9   2   8      670.80      675.91      9.21 o 
  -8   2   8     2714.44     2666.20     29.65 o 
  -7   2   8     1838.18     1852.93     21.04 o 
  -6   2   8      646.32      615.88      8.02 o 
  -5   2   8      173.66      177.79      2.84 o 
  -4   2   8       91.40       48.57      2.14 o 
  -3   2   8     1071.73     1136.55     15.29 o 
  -2   2   8     2032.49     2093.98     26.63 o 
  -1   2   8     1601.12     1584.03     20.60 o 
   0   2   8     1389.92     1352.40     15.30 o 
   1   2   8     1348.64     1417.71     23.11 o 
   2   2   8     1513.95     1507.96     15.77 o 
   3   2   8        5.31        9.29      1.08 o 
   4   2   8       55.81       40.78      2.36 o 
   5   2   8      257.92      249.83      5.51 o 
   6   2   8      427.28      433.80      8.32 o 
   7   2   8      712.40      708.92     14.55 o 
   8   2   8      382.45      383.60      9.00 o 
   9   2   8      132.30      115.98      5.27 o 
  10   2   8       26.63       28.07      3.56 o 
  11   2   8        4.01        4.62      3.05 o 
 -14   3   8        3.35       -2.00      4.43 o 
 -13   3   8        6.22        5.21      2.88 o 
 -12   3   8       77.91       79.44      3.80 o 
 -11   3   8      122.64      125.20      4.35 o 
 -10   3   8       10.49        3.66      1.87 o 
  -9   3   8       51.81       42.31      3.08 o 
  -8   3   8        8.81        5.01      1.69 o 
  -7   3   8      209.12      230.82      5.05 o 
  -6   3   8     1693.92     1759.23     22.84 o 
  -5   3   8      493.47      492.23      7.89 o 
  -4   3   8       39.35       44.17      1.75 o 
  -3   3   8       35.18       41.31      1.72 o 
  -2   3   8      439.48      484.96      6.70 o 
  -1   3   8     1313.81     1349.10     17.63 o 
   0   3   8      561.42      546.94      6.46 o 
   1   3   8       33.52       34.72      1.84 o 
   2   3   8      491.28      527.95      6.52 o 
   3   3   8       34.25       30.73      1.67 o 
   4   3   8       16.83       13.14      1.54 o 
   5   3   8      537.78      538.87      7.94 o 
   6   3   8      132.69      120.02      5.19 o 
   7   3   8       27.25       31.41      2.74 o 
   8   3   8       33.95       29.06      2.82 o 
   9   3   8       10.20        8.66      2.49 o 
  10   3   8        7.19        5.88      3.09 o 
  11   3   8       11.35        7.71      2.93 o 
 -13   4   8      287.26      286.83      8.20 o 
 -12   4   8      105.78      113.06      4.55 o 
 -11   4   8       72.18       71.83      5.32 o 
 -10   4   8      153.77      153.18      4.66 o 
  -9   4   8      495.64      448.89      8.15 o 
  -8   4   8     1978.02     1956.53     25.69 o 
  -7   4   8     1336.63     1301.71     17.88 o 
  -6   4   8     1192.61     1189.37     16.39 o 
  -5   4   8      397.80      378.50      6.73 o 
  -4   4   8       14.39       11.96      2.46 o 
  -3   4   8      299.88      305.95      7.10 o 
  -2   4   8     1471.61     1445.10     16.97 o 
  -1   4   8     1624.65     1489.03     17.44 o 
   0   4   8     1894.71     1816.37     36.45 o 
   1   4   8      749.49      756.46      9.82 o 
   2   4   8     2380.84     2532.36     28.24 o 
   3   4   8      282.38      292.11      4.46 o 
   4   4   8      422.92      399.21      7.10 o 
   5   4   8      459.92      464.45      7.26 o 
   6   4   8      523.53      529.66      9.34 o 
   7   4   8     1274.86     1277.53     18.60 o 
   8   4   8      340.95      350.84      7.74 o 
   9   4   8      175.15      181.51      5.79 o 
  10   4   8      134.76      144.10      5.91 o 
 -13   5   8       30.27       36.78      4.03 o 
 -12   5   8       38.62       42.01      3.98 o 
 -11   5   8       33.08       30.41      3.20 o 
 -10   5   8        1.91        1.38      2.01 o 
  -9   5   8        6.28        6.50      2.05 o 
  -8   5   8      101.88       99.63      4.06 o 
  -7   5   8        4.71        3.89      1.72 o 
  -6   5   8       23.07       18.69      2.54 o 
  -5   5   8       98.93      108.82      3.77 o 
  -4   5   8       13.67       16.08      1.84 o 
  -3   5   8      110.51      116.87      3.57 o 
  -2   5   8       53.84       46.13      2.48 o 
  -1   5   8      316.04      296.45      4.99 o 
   0   5   8      565.25      586.07     10.43 o 
   1   5   8      339.40      292.67      6.35 o 
   2   5   8       26.60       30.65      3.53 o 
   3   5   8      543.88      549.01      7.99 o 
   4   5   8      445.15      419.37      6.69 o 
   5   5   8       59.53       60.97      3.04 o 
   6   5   8       54.91       44.49      3.00 o 
   7   5   8       33.25       27.43      2.75 o 
   8   5   8      111.36      109.40      4.62 o 
   9   5   8       34.40       28.81      3.26 o 
  10   5   8        2.63        4.19      2.75 o 
 -12   6   8       79.01       82.54      5.17 o 
 -11   6   8      638.51      647.64     11.36 o 
 -10   6   8      368.81      347.49      8.78 o 
  -9   6   8      662.93      680.62     12.41 o 
  -8   6   8      427.46      433.42      8.23 o 
  -7   6   8       67.53       76.03      3.52 o 
  -6   6   8      103.53      105.72      3.78 o 
  -5   6   8       55.38       44.50      2.75 o 
  -4   6   8      157.95      163.82      4.43 o 
  -3   6   8      704.33      727.94     11.26 o 
  -2   6   8      491.63      522.16      8.75 o 
  -1   6   8     1466.96     1422.12     22.30 o 
   0   6   8        9.26       12.30      1.62 o 
   1   6   8      303.56      335.76      6.51 o 
   2   6   8      168.77      172.88      4.03 o 
   3   6   8      502.28      521.25      7.90 o 
   4   6   8      516.29      486.88      8.86 o 
   5   6   8      384.50      384.83      7.72 o 
   6   6   8      460.54      455.51     10.63 o 
   7   6   8      427.36      447.66     19.73 o 
   8   6   8      250.26      242.60      7.91 o 
   9   6   8      116.05      111.79      8.84 o 
 -12   7   8        2.10        2.80      3.06 o 
 -11   7   8        5.75        1.97      2.41 o 
 -10   7   8       12.07       16.55      2.69 o 
  -9   7   8       43.20       43.39      3.27 o 
  -8   7   8       12.82       16.77      2.46 o 
  -7   7   8       16.53       13.38      2.31 o 
  -6   7   8       18.26       21.07      2.41 o 
  -5   7   8       22.86       17.26      2.23 o 
  -4   7   8       81.65       77.14      4.01 o 
  -3   7   8       15.19       12.56      2.09 o 
  -2   7   8      267.55      266.36      8.16 o 
  -1   7   8      153.33      141.05      4.31 o 
   0   7   8        0.12       -0.40      1.65 o 
   1   7   8       70.83       71.09      4.11 o 
   2   7   8      152.29      144.58      3.89 o 
   3   7   8       94.77       80.75      4.97 o 
   4   7   8      249.62      234.62      5.93 o 
   5   7   8       25.34       20.52      3.07 o 
   6   7   8        0.84        2.65      2.68 o 
   7   7   8        0.01       -0.13      2.77 o 
   8   7   8        9.52       14.93      3.53 o 
 -11   8   8      245.39      247.14      6.93 o 
 -10   8   8      227.94      248.50      7.90 o 
  -9   8   8      577.44      542.09     10.42 o 
  -8   8   8      637.23      666.85     11.78 o 
  -7   8   8      160.86      155.22      5.30 o 
  -6   8   8      115.69      107.68      4.53 o 
  -5   8   8       56.25       54.88      3.42 o 
  -4   8   8      623.00      617.06     10.71 o 
  -3   8   8      656.81      671.66     11.30 o 
  -2   8   8      689.68      684.25     13.03 o 
  -1   8   8      693.46      669.68     11.12 o 
   0   8   8      391.03      393.97      7.79 o 
   1   8   8      260.48      253.47      6.79 o 
   2   8   8      332.14      356.44      6.48 o 
   3   8   8      221.01      226.32      5.85 o 
   4   8   8      582.30      619.29     10.95 o 
   5   8   8      305.54      291.21      8.38 o 
   6   8   8      257.13      260.41      7.83 o 
   7   8   8      189.66      193.15      7.29 o 
  -9   9   8        0.48       -1.26      2.55 o 
  -8   9   8        0.69       -0.92      2.47 o 
  -7   9   8       43.36       49.90      3.73 o 
  -6   9   8        3.50        0.31      2.31 o 
  -5   9   8      133.42      145.12      6.33 o 
  -4   9   8      177.18      148.07      5.05 o 
  -3   9   8        0.54        0.15      2.12 o 
  -2   9   8      199.00      212.08      7.16 o 
  -1   9   8      273.85      302.77      9.67 o 
   0   9   8      107.30       94.08      4.14 o 
   1   9   8        4.26        7.24      2.28 o 
   2   9   8        2.70        0.77      2.11 o 
   3   9   8        9.74        2.68      2.71 o 
   4   9   8       34.52       25.63      5.15 o 
   5   9   8        1.47        1.02      2.49 o 
   6   9   8       18.69       17.43      3.02 o 
  -8  10   8      503.35      486.22     10.90 o 
  -7  10   8      291.16      335.08      8.18 o 
  -6  10   8      221.73      200.15      6.31 o 
  -5  10   8      282.32      322.44      7.82 o 
  -4  10   8      519.47      477.26     11.07 o 
  -3  10   8      538.22      547.84     14.68 o 
  -2  10   8      269.83      263.22      6.84 o 
  -1  10   8      291.15      310.60      7.34 o 
   0  10   8      428.62      423.72      8.81 o 
   1  10   8      300.07      308.76      7.32 o 
   2  10   8      507.97      494.68     13.92 o 
   3  10   8      277.96      284.49      8.47 o 
   4  10   8      395.39      423.48     10.49 o 
  -5  11   8      163.51      169.67      6.96 o 
  -4  11   8       35.91       23.31      3.42 o 
  -3  11   8      142.14      117.75      5.26 o 
  -2  11   8      381.58      414.06     10.51 o 
  -1  11   8       59.34       53.18      3.89 o 
   0  11   8       24.20       19.30      3.01 o 
   1  11   8       61.22       67.25      4.18 o 
   2  11   8       94.22       80.49      5.32 o 
 -14   1   9        5.29        1.43      4.46 o 
 -13   1   9      513.52      541.74     11.16 o 
 -12   1   9      353.31      378.80      8.64 o 
 -11   1   9      762.73      752.69     18.18 o 
 -10   1   9      310.21      315.37      6.37 o 
  -9   1   9      302.07      326.12      5.50 o 
  -8   1   9      885.21      866.84     16.67 o 
  -7   1   9     1080.64     1101.60     13.37 o 
  -6   1   9      927.95      924.92     10.27 o 
  -5   1   9     2168.20     2235.13     22.66 o 
  -4   1   9     3465.54     3507.09     38.42 o 
  -3   1   9     1567.70     1503.05     17.39 o 
  -2   1   9       93.89       98.79      2.48 o 
  -1   1   9      593.22      589.85      6.87 o 
   0   1   9     1271.71     1199.15     12.80 o 
   1   1   9      866.45      873.54     10.83 o 
   2   1   9     1357.84     1336.08     17.33 o 
   3   1   9      718.81      763.94      8.91 o 
   4   1   9      791.09      827.72     10.76 o 
   5   1   9      590.62      568.05      9.48 o 
   6   1   9      101.97      105.32      4.44 o 
   7   1   9        4.06        6.55      2.31 o 
   8   1   9       57.02       63.49      5.07 o 
   9   1   9      509.93      503.67      9.84 o 
  10   1   9      302.05      284.13      7.35 o 
 -14   2   9      103.36       85.05      8.45 o 
 -13   2   9       70.67       70.79      4.41 o 
 -12   2   9       98.86       97.23      4.57 o 
 -11   2   9      161.26      168.83      4.90 o 
 -10   2   9      216.85      193.85      9.69 o 
  -9   2   9        8.03        5.92      1.74 o 
  -8   2   9       88.51       79.26      3.22 o 
  -7   2   9       12.07       13.61      1.81 o 
  -6   2   9      170.39      168.26      5.02 o 
  -5   2   9      535.10      560.65      8.68 o 
  -4   2   9      474.73      488.99      6.82 o 
  -3   2   9        4.63        5.17      1.10 o 
  -2   2   9       32.33       32.71      2.88 o 
  -1   2   9        2.22        2.79      1.20 o 
   0   2   9      322.47      318.08      5.81 o 
   1   2   9       59.40       56.40      2.80 o 
   2   2   9        4.76        4.49      1.12 o 
   3   2   9     2308.99     2226.21     25.23 o 
   4   2   9      451.40      436.08      8.00 o 
   5   2   9        5.76        2.07      1.63 o 
   6   2   9      304.47      261.61      6.02 o 
   7   2   9      275.15      253.21      7.10 o 
   8   2   9       10.89       12.72      2.45 o 
   9   2   9        0.92        2.05      2.28 o 
  10   2   9        1.36       -0.23      2.41 o 
 -14   3   9      540.82      610.81     17.44 o 
 -13   3   9      463.93      504.41     13.48 o 
 -12   3   9      307.45      322.96      7.11 o 
 -11   3   9        3.46       -0.21      1.98 o 
 -10   3   9       75.40       70.66      3.45 o 
  -9   3   9        4.08        3.00      1.74 o 
  -8   3   9     1566.36     1522.58     20.56 o 
  -7   3   9     2790.79     2738.29     34.55 o 
  -6   3   9     2291.83     2275.36     29.03 o 
  -5   3   9      811.72      817.76     11.88 o 
  -4   3   9       21.82       20.62      1.78 o 
  -3   3   9       11.55       19.64      1.44 o 
  -2   3   9      114.55       99.32      2.67 o 
  -1   3   9     1539.06     1517.77     17.79 o 
   0   3   9     3300.53     3281.54     36.31 o 
   1   3   9     1933.78     1997.02     22.90 o 
   2   3   9     1119.38     1106.76     20.75 o 
   3   3   9      248.10      292.17      5.48 o 
   4   3   9        7.12        7.36      1.48 o 
   5   3   9      340.36      348.23      7.30 o 
   6   3   9      321.51      347.10      7.19 o 
   7   3   9      306.65      301.98      6.87 o 
   8   3   9      244.58      242.32      9.91 o 
   9   3   9      374.51      377.18     10.50 o 
  10   3   9      229.04      219.74     10.74 o 
 -13   4   9        0.00       -4.02      2.75 o 
 -12   4   9       42.96       40.79      3.24 o 
 -11   4   9      374.27      368.07      8.17 o 
 -10   4   9        1.02       -0.12      2.36 o 
  -9   4   9      116.28      122.54      6.15 o 
  -8   4   9       37.92       36.53      2.64 o 
  -7   4   9       61.82       62.37      3.05 o 
  -6   4   9       83.17       61.25      2.92 o 
  -5   4   9       88.07       72.08      3.03 o 
  -4   4   9      100.66       88.19      3.15 o 
  -3   4   9       55.11       49.34      2.49 o 
  -2   4   9      181.19      194.45      3.84 o 
  -1   4   9      431.21      459.00      6.75 o 
   0   4   9       90.46       81.52      3.06 o 
   1   4   9      115.96      125.10      3.20 o 
   2   4   9      269.32      256.09      5.30 o 
   3   4   9      110.18      112.73      4.03 o 
   4   4   9      286.25      274.31      7.01 o 
   5   4   9      174.53      170.25      5.90 o 
   6   4   9      139.37      129.67      5.43 o 
   7   4   9       73.76       71.29      7.54 o 
   8   4   9        0.49        0.68      2.70 o 
   9   4   9       11.29        3.70      3.13 o 
  10   4   9        0.11        0.43      3.15 o 
 -13   5   9      426.88      443.84     10.76 o 
 -12   5   9      119.84      125.06      4.93 o 
 -11   5   9      249.83      236.68      6.15 o 
 -10   5   9      121.06      124.67      4.47 o 
  -9   5   9       10.65        3.86      2.00 o 
  -8   5   9      159.80      167.02      4.78 o 
  -7   5   9      805.07      786.64     12.21 o 
  -6   5   9      598.72      564.50      9.44 o 
  -5   5   9      375.63      373.69      8.36 o 
  -4   5   9       57.92       62.79      3.31 o 
  -3   5   9      508.87      502.21      8.47 o 
  -2   5   9     1150.93     1167.53     16.22 o 
  -1   5   9     1432.51     1455.81     17.44 o 
   0   5   9     1229.73     1325.43     19.23 o 
   1   5   9      159.84      162.82      4.93 o 
   2   5   9      769.52      776.33     11.96 o 
   3   5   9      727.23      732.88     11.57 o 
   4   5   9      703.62      703.68     11.39 o 
   5   5   9     1099.70     1101.60     20.86 o 
   6   5   9      758.21      767.60     32.71 o 
   7   5   9      410.32      404.66     11.72 o 
   8   5   9      237.22      263.45     12.34 o 
   9   5   9      164.76      165.08      6.92 o 
 -12   6   9       48.41       56.79      3.86 o 
 -11   6   9       19.50       10.09      2.65 o 
 -10   6   9        0.71       -3.18      2.12 o 
  -9   6   9       37.29       33.69      2.91 o 
  -8   6   9       55.85       46.43      3.06 o 
  -7   6   9       58.37       66.39      3.40 o 
  -6   6   9      154.52      134.66      4.29 o 
  -5   6   9      351.55      319.02      6.63 o 
  -4   6   9       32.48       34.90      2.55 o 
  -3   6   9       18.02       21.02      2.19 o 
  -2   6   9      378.01      361.36      6.95 o 
  -1   6   9      119.07      119.76      4.40 o 
   0   6   9       28.99       26.95      1.97 o 
   1   6   9      143.93      126.77      3.97 o 
   2   6   9      107.00      102.99      3.26 o 
   3   6   9       55.48       50.30      3.03 o 
   4   6   9        3.53        2.32      1.98 o 
   5   6   9       47.47       42.06      3.66 o 
   6   6   9      105.18       97.94      5.33 o 
   7   6   9        2.82        2.66      2.82 o 
   8   6   9        1.64        3.27      3.17 o 
 -11   7   9      329.30      353.57      8.13 o 
 -10   7   9      179.48      179.82      5.66 o 
  -9   7   9       75.09       81.79      4.36 o 
  -8   7   9      217.02      221.42      6.92 o 
  -7   7   9      240.94      267.31      6.46 o 
  -6   7   9      325.40      291.56      6.60 o 
  -5   7   9      135.17      141.59      5.00 o 
  -4   7   9       74.94       68.64      4.79 o 
  -3   7   9      675.54      700.04     13.14 o 
  -2   7   9      614.35      576.56      9.93 o 
  -1   7   9     1222.60     1212.99     17.40 o 
   0   7   9      459.74      474.82      8.62 o 
   1   7   9       66.31       67.90      4.94 o 
   2   7   9      108.85      121.42      3.73 o 
   3   7   9      170.25      170.66      5.05 o 
   4   7   9      389.86      404.67      8.26 o 
   5   7   9      445.30      429.98      8.69 o 
   6   7   9      289.94      293.17      8.58 o 
   7   7   9      345.25      357.93      9.84 o 
   8   7   9      148.89      148.02      6.95 o 
 -10   8   9        4.88        3.61      3.02 o 
  -9   8   9        2.90        4.18      3.01 o 
  -8   8   9       44.21       46.54      5.96 o 
  -7   8   9       42.33       31.30      3.60 o 
  -6   8   9       38.76       48.27      3.47 o 
  -5   8   9      211.71      198.41      5.69 o 
  -4   8   9       24.72       22.96      2.64 o 
  -3   8   9        4.99        6.66      2.21 o 
  -2   8   9       22.80       22.87      2.58 o 
  -1   8   9       50.15       50.51      3.17 o 
   0   8   9      118.97      112.14      4.27 o 
   1   8   9       92.38       86.34      3.94 o 
   2   8   9      504.77      515.60      9.41 o 
   3   8   9       21.14       17.27      2.58 o 
   4   8   9        8.32       13.49      2.63 o 
   5   8   9       17.59       24.79      3.01 o 
   6   8   9        2.61        2.05      4.64 o 
   7   8   9       15.08       16.49      3.98 o 
  -9   9   9       56.31       54.48      4.08 o 
  -8   9   9      332.31      316.62      8.01 o 
  -7   9   9      341.86      349.43      8.23 o 
  -6   9   9      562.07      572.52     15.55 o 
  -5   9   9      370.55      366.61      8.21 o 
  -4   9   9      232.35      264.76      9.92 o 
  -3   9   9      249.55      236.64      6.56 o 
  -2   9   9      288.35      298.65      9.71 o 
  -1   9   9      577.09      567.76     10.42 o 
   0   9   9      870.69      829.06     14.38 o 
   1   9   9      359.72      373.53      7.98 o 
   2   9   9      312.57      312.97      8.63 o 
   3   9   9      232.74      249.15      7.75 o 
   4   9   9      280.42      275.02      8.18 o 
   5   9   9      201.48      220.66      6.49 o 
  -7  10   9        5.23       11.14      3.12 o 
  -6  10   9        2.76        5.19      2.78 o 
  -5  10   9        0.03        1.20      2.60 o 
  -4  10   9       11.98        9.04      2.73 o 
  -3  10   9        8.94        5.34      2.54 o 
  -2  10   9       24.01       23.12      3.01 o 
  -1  10   9        0.26       -3.26      2.18 o 
   0  10   9        6.32        3.55      2.49 o 
   1  10   9       42.29       34.11      3.22 o 
   2  10   9       15.89       16.14      3.54 o 
   3  10   9        0.14       -3.45      2.80 o 
  -3  11   9       49.47       57.55      4.16 o 
  -2  11   9      102.26       94.04      4.87 o 
  -1  11   9      214.28      216.38      6.53 o 
 -13   0  10      196.61      191.02     11.14 o 
 -12   0  10      607.80      638.03     21.82 o 
 -11   0  10      911.15      882.84     27.30 o 
 -10   0  10     2453.10     2342.71     60.98 o 
  -9   0  10      909.22      905.37     27.30 o 
  -8   0  10       14.31       13.56      4.19 o 
  -7   0  10      279.23      278.88     10.42 o 
  -6   0  10       36.22       45.72      3.43 o 
  -5   0  10     2317.75     2224.82     40.54 o 
  -4   0  10     3142.22     3398.10     60.13 o 
  -3   0  10     3721.56     3708.70     65.28 o 
  -2   0  10      384.68      369.82      6.83 o 
  -1   0  10      787.77      825.13     16.99 o 
   0   0  10      672.12      670.63     11.19 o 
   1   0  10       32.61       30.05      2.38 o 
   2   0  10       17.04       15.54      4.79 o 
   3   0  10      124.94      116.44      6.89 o 
   4   0  10     1269.27     1234.11     24.57 o 
   5   0  10      953.01      981.30     27.47 o 
   6   0  10      473.43      461.70     16.52 o 
   7   0  10      486.46      512.25     21.41 o 
   8   0  10      121.10      120.24      6.52 o 
   9   0  10      154.70      158.67      7.74 o 
  10   0  10       35.19       32.23      4.83 o 
 -14   1  10        3.92        5.85      5.27 o 
 -13   1  10        3.79        2.47      3.36 o 
 -12   1  10        0.37       -4.44      2.96 o 
 -11   1  10        3.40        2.50      2.31 o 
 -10   1  10       37.51       31.55      3.02 o 
  -9   1  10       17.93       14.81      2.78 o 
  -8   1  10        1.51        4.41      1.57 o 
  -7   1  10       16.06       10.72      1.75 o 
  -6   1  10      105.80       95.04      2.74 o 
  -5   1  10      110.49      115.79      2.94 o 
  -4   1  10      137.15      147.21      3.22 o 
  -3   1  10       80.09       81.79      3.37 o 
  -2   1  10      258.61      249.68      4.30 o 
  -1   1  10      123.18      114.23      2.80 o 
   0   1  10        0.56       -0.17      1.05 o 
   1   1  10        2.85        3.55      1.22 o 
   2   1  10      128.09      122.78      3.83 o 
   3   1  10      108.36      103.98      2.81 o 
   4   1  10      161.18      155.67      4.33 o 
   5   1  10       15.47       12.85      2.06 o 
   6   1  10       15.18        8.77      2.05 o 
   7   1  10        0.09        0.73      2.00 o 
   8   1  10        7.81        7.78      3.95 o 
   9   1  10        3.90        1.83      2.77 o 
  10   1  10       15.84       13.60      3.35 o 
 -13   2  10      393.90      410.10      9.58 o 
 -12   2  10      503.15      488.32     10.35 o 
 -11   2  10      369.21      380.99      8.73 o 
 -10   2  10      846.72      832.83     12.86 o 
  -9   2  10      764.84      771.25     11.92 o 
  -8   2  10      227.52      224.15      5.16 o 
  -7   2  10      632.41      663.37     12.23 o 
  -6   2  10     1577.59     1589.21     20.99 o 
  -5   2  10     2261.89     2350.62     29.75 o 
  -4   2  10     1235.21     1267.61     15.20 o 
  -3   2  10      276.26      276.78      4.68 o 
  -2   2  10      286.33      241.51      4.30 o 
  -1   2  10      437.93      457.91      6.66 o 
   0   2  10     3058.26     3064.70     38.66 o 
   1   2  10     1427.90     1469.25     19.28 o 
   2   2  10      191.93      200.76      4.07 o 
   3   2  10      108.48      106.10      5.10 o 
   4   2  10       84.79       94.51      6.64 o 
   5   2  10      211.97      226.45      5.51 o 
   6   2  10      266.44      280.44      6.41 o 
   7   2  10      388.50      398.05     10.00 o 
   8   2  10      417.94      410.08      8.65 o 
   9   2  10       98.82      101.36      7.22 o 
 -13   3  10      143.02      138.42      5.83 o 
 -12   3  10       96.44       70.47      4.41 o 
 -11   3  10        9.99        6.19      2.24 o 
 -10   3  10      173.72      177.00      5.11 o 
  -9   3  10      216.29      206.50      5.79 o 
  -8   3  10       51.04       59.96      3.07 o 
  -7   3  10      200.27      186.22      4.72 o 
  -6   3  10       47.79       43.56      2.54 o 
  -5   3  10        8.80       11.59      2.86 o 
  -4   3  10       17.93       17.21      1.78 o 
  -3   3  10       81.19       87.11      2.65 o 
  -2   3  10      412.71      367.99      6.00 o 
  -1   3  10      293.48      288.77      6.44 o 
   0   3  10      144.71      154.29      4.04 o 
   1   3  10      129.79      118.48      3.12 o 
   2   3  10      209.30      213.80      8.08 o 
   3   3  10        0.03       -1.27      1.52 o 
   4   3  10        0.31       -0.20      1.68 o 
   5   3  10      117.89      119.87      5.05 o 
   6   3  10       71.60       61.63      5.35 o 
   7   3  10        0.63       -1.27      2.59 o 
   8   3  10        6.81        6.03      3.10 o 
   9   3  10       60.24       54.01      4.66 o 
 -13   4  10       29.42       29.53      3.21 o 
 -12   4  10      107.22      101.43      4.59 o 
 -11   4  10       42.81       40.56      3.17 o 
 -10   4  10      231.39      229.76      5.91 o 
  -9   4  10      123.39      129.84      4.48 o 
  -8   4  10       45.60       50.03      3.39 o 
  -7   4  10      557.43      538.72      9.51 o 
  -6   4  10     1129.83     1130.36     16.07 o 
  -5   4  10      909.50      907.96     21.89 o 
  -4   4  10      580.69      612.05     12.21 o 
  -3   4  10      129.45      130.15      3.81 o 
  -2   4  10      440.28      452.15      7.74 o 
  -1   4  10       99.78      110.18      4.01 o 
   0   4  10     1524.01     1602.21     21.21 o 
   1   4  10     1932.25     1922.69     30.87 o 
   2   4  10     1248.47     1239.93     15.34 o 
   3   4  10     1286.96     1242.19     17.69 o 
   4   4  10      239.48      262.89      6.12 o 
   5   4  10      392.52      394.67      9.47 o 
   6   4  10      252.62      246.14     11.85 o 
   7   4  10      187.25      192.31     10.68 o 
   8   4  10      211.73      220.82      7.75 o 
   9   4  10      176.86      198.54      7.61 o 
 -12   5  10       13.01       10.60      2.69 o 
 -11   5  10       97.60      102.38      4.74 o 
 -10   5  10      197.55      172.22      6.53 o 
  -9   5  10       54.55       56.79      3.41 o 
  -8   5  10       42.54       56.60      3.25 o 
  -7   5  10      103.12      102.80      4.00 o 
  -6   5  10       10.71       15.08      2.68 o 
  -5   5  10       10.40        6.39      2.13 o 
  -4   5  10       12.45       15.37      2.00 o 
  -3   5  10       68.60       66.76      3.10 o 
  -2   5  10      377.51      362.98      6.86 o 
  -1   5  10       16.84       10.28      1.82 o 
   0   5  10       28.07       24.79      1.89 o 
   1   5  10        1.04        0.58      1.58 o 
   2   5  10        5.93        3.36      1.44 o 
   3   5  10        0.85        0.42      1.84 o 
   4   5  10        5.47        5.40      2.47 o 
   5   5  10        3.35        3.61      2.54 o 
   6   5  10        5.10        2.64      4.11 o 
   7   5  10        2.46        0.39      2.80 o 
   8   5  10       53.88       66.61      5.02 o 
 -12   6  10      144.62      142.58      5.34 o 
 -11   6  10      220.60      233.04      6.53 o 
 -10   6  10      423.35      407.68      8.52 o 
  -9   6  10       97.96      118.08      4.62 o 
  -8   6  10       30.94       36.93      5.50 o 
  -7   6  10      136.94      137.83      4.59 o 
  -6   6  10      320.09      338.40      7.11 o 
  -5   6  10     1316.81     1256.79     17.94 o 
  -4   6  10      689.06      683.84     11.10 o 
  -3   6  10     1498.70     1401.44     19.95 o 
  -2   6  10      294.62      261.20      5.83 o 
  -1   6  10       80.13       94.48      3.66 o 
   0   6  10      121.68      105.13      4.36 o 
   1   6  10      611.58      626.84     10.46 o 
   2   6  10     1307.28     1225.08     17.77 o 
   3   6  10     1449.14     1473.82     20.85 o 
   4   6  10      865.72      877.45     17.81 o 
   5   6  10      384.97      408.08     11.28 o 
   6   6  10      132.19      143.86      6.22 o 
   7   6  10       18.13       20.45      3.65 o 
   8   6  10       10.87       10.06      4.77 o 
 -11   7  10        3.83        0.77      2.59 o 
 -10   7  10       11.50       11.43      2.75 o 
  -9   7  10       26.00       21.95      2.93 o 
  -8   7  10        5.23        0.92      2.15 o 
  -7   7  10       18.62       19.95      2.64 o 
  -6   7  10        6.18        2.24      2.09 o 
  -5   7  10       33.61       49.92      3.22 o 
  -4   7  10      123.68      109.45      5.39 o 
  -3   7  10       21.78       21.70      3.32 o 
  -2   7  10        1.12        1.97      2.23 o 
  -1   7  10       14.46        8.89      2.13 o 
   0   7  10       55.15       57.52      3.26 o 
   1   7  10       67.22       55.53      3.21 o 
   2   7  10      114.09      102.32      5.05 o 
   3   7  10       24.39       27.76      2.85 o 
   4   7  10       58.24       57.74      3.60 o 
   5   7  10       81.69       78.27      6.18 o 
   6   7  10        6.18        7.43      3.14 o 
   7   7  10        4.53        4.03      3.34 o 
  -9   8  10       40.38       42.93      5.02 o 
  -8   8  10       76.47       89.16      5.25 o 
  -7   8  10      120.15      128.41      7.05 o 
  -6   8  10      472.45      475.48     10.80 o 
  -5   8  10      971.38      976.30     15.40 o 
  -4   8  10      620.15      611.67     10.98 o 
  -3   8  10      263.85      252.94      6.36 o 
  -2   8  10      122.92      119.52      4.86 o 
  -1   8  10       22.90       20.51      3.03 o 
   0   8  10      420.24      417.37      8.36 o 
   1   8  10      479.45      437.57      8.59 o 
   2   8  10      741.90      798.72     15.38 o 
   3   8  10      554.55      506.69     13.69 o 
   4   8  10      332.31      356.59      9.27 o 
   5   8  10      207.92      217.32     13.29 o 
   6   8  10       83.84      101.48      6.66 o 
  -8   9  10        1.38       -0.40      2.53 o 
  -7   9  10        4.10        5.66      2.74 o 
  -6   9  10        8.88        3.67      2.53 o 
  -5   9  10       14.40       10.38      2.69 o 
  -4   9  10      136.90      149.44      5.36 o 
  -3   9  10       43.20       46.58      3.48 o 
  -2   9  10        0.71       -0.03      3.30 o 
  -1   9  10        8.62        7.27      3.88 o 
   0   9  10      101.72       94.36      4.45 o 
   1   9  10       51.03       52.53      3.53 o 
   2   9  10      110.56       89.87      6.46 o 
   3   9  10        0.08       -4.05      2.70 o 
   4   9  10      146.56      155.76      6.55 o 
  -6  10  10      396.31      391.96     12.09 o 
  -5  10  10      526.48      532.98     10.75 o 
  -4  10  10      257.52      256.29      7.06 o 
  -3  10  10       13.88       12.94      2.90 o 
  -2  10  10       44.07       45.11      3.63 o 
  -1  10  10       72.56       76.64      5.15 o 
   0  10  10      387.60      405.68      8.87 o 
   1  10  10      396.72      423.58     10.77 o 
   2  10  10      131.93      131.73      6.46 o 
 -13   1  11      192.04      188.98     24.45 o 
 -12   1  11      246.65      232.72     10.16 o 
 -11   1  11      215.20      226.07      8.37 o 
 -10   1  11      498.93      467.79     23.55 o 
  -9   1  11      922.47      937.76     20.24 o 
  -8   1  11      328.82      335.62      9.40 o 
  -7   1  11      139.63      136.09      7.56 o 
  -6   1  11      426.13      432.32      8.99 o 
  -5   1  11     1467.93     1466.59     21.52 o 
  -4   1  11      939.34      876.25     13.09 o 
  -3   1  11      430.81      448.21      7.72 o 
  -2   1  11      878.39      840.31     10.77 o 
  -1   1  11       49.75       46.88      2.15 o 
   0   1  11       13.60       18.56      1.93 o 
   1   1  11       22.82       26.32      1.84 o 
   2   1  11      480.57      506.51      7.50 o 
   3   1  11     1529.88     1583.56     28.40 o 
   4   1  11     1480.36     1432.49     58.96 o 
   5   1  11      498.52      506.70     26.38 o 
   6   1  11       20.22       21.86      3.16 o 
   7   1  11       65.62       60.18      5.16 o 
   8   1  11      282.97      295.43      8.70 o 
   9   1  11       25.72       19.54      3.73 o 
 -13   2  11       24.38       13.90      3.91 o 
 -12   2  11       38.29       29.19      4.24 o 
 -11   2  11       20.22        8.94      3.39 o 
 -10   2  11       23.00       21.52      7.26 o 
  -9   2  11       24.55       12.94      2.55 o 
  -8   2  11        0.07       -1.62      1.62 o 
  -7   2  11      181.99      174.85      4.64 o 
  -6   2  11      440.19      459.37      7.93 o 
  -5   2  11      192.06      187.40      4.50 o 
  -4   2  11       63.77       61.34      2.76 o 
  -3   2  11        6.61        5.74      1.33 o 
  -2   2  11       69.80       67.41      2.56 o 
  -1   2  11      212.48      208.95      5.11 o 
   0   2  11      196.63      188.48      4.23 o 
   1   2  11       10.13        7.42      1.73 o 
   2   2  11        6.11        5.99      1.59 o 
   3   2  11        7.93        7.19      1.72 o 
   4   2  11      109.09       99.34      7.50 o 
   5   2  11       63.25       63.80      4.17 o 
   6   2  11       12.26       14.39      2.89 o 
   7   2  11       27.16       30.41      3.64 o 
   8   2  11       22.85       14.63      3.42 o 
   9   2  11       43.73       45.06      4.89 o 
 -13   3  11       57.66       55.58      5.23 o 
 -12   3  11      190.96      200.84      8.20 o 
 -11   3  11      123.81      140.67      4.89 o 
 -10   3  11      184.16      190.81      5.33 o 
  -9   3  11      534.77      509.15      9.10 o 
  -8   3  11      667.45      674.43     10.92 o 
  -7   3  11      856.10      859.54     12.95 o 
  -6   3  11     1092.82     1103.48     18.55 o 
  -5   3  11      982.97      978.07     16.73 o 
  -4   3  11      617.64      615.25     13.27 o 
  -3   3  11      532.92      550.86     10.65 o 
  -2   3  11      678.29      722.70     11.18 o 
  -1   3  11      714.76      737.27      9.95 o 
   0   3  11      298.63      299.63      5.33 o 
   1   3  11     2123.18     2109.71     27.12 o 
   2   3  11     1010.48     1052.58     15.20 o 
   3   3  11      929.66      892.93     13.53 o 
   4   3  11      276.65      268.41      9.68 o 
   5   3  11       50.43       61.08      4.17 o 
   6   3  11       82.70       81.00      4.86 o 
   7   3  11      276.10      300.44      8.80 o 
   8   3  11      423.51      416.44     12.49 o 
 -12   4  11        1.20       -3.41      2.27 o 
 -11   4  11        8.75       14.76      2.66 o 
 -10   4  11       56.08       45.97      3.30 o 
  -9   4  11        0.02       -0.72      1.95 o 
  -8   4  11       42.58       35.29      2.81 o 
  -7   4  11       41.42       36.41      3.99 o 
  -6   4  11       69.37       72.48      3.42 o 
  -5   4  11        5.62        0.79      1.66 o 
  -4   4  11        4.37        2.82      1.68 o 
  -3   4  11       68.31       60.82      3.65 o 
  -2   4  11      126.04      105.01      4.70 o 
  -1   4  11        0.88        1.98      1.43 o 
   0   4  11       14.78        9.36      1.78 o 
   1   4  11       93.27       86.85      3.04 o 
   2   4  11        0.96        2.58      1.55 o 
   3   4  11      294.92      299.05      7.79 o 
   4   4  11      334.12      309.18      8.13 o 
   5   4  11       73.25       66.32      4.46 o 
   6   4  11       29.48       27.24      3.90 o 
   7   4  11       70.17       65.95      4.88 o 
   8   4  11        0.48       -0.58      3.07 o 
 -12   5  11       42.49       49.12      3.75 o 
 -11   5  11      326.74      324.17      7.60 o 
 -10   5  11      529.25      563.56     10.35 o 
  -9   5  11      651.20      602.88     10.68 o 
  -8   5  11      194.04      208.86      5.60 o 
  -7   5  11       11.57        7.16      2.13 o 
  -6   5  11       33.71       36.17      2.75 o 
  -5   5  11       57.16       58.64      3.21 o 
  -4   5  11     1226.36     1159.63     16.62 o 
  -3   5  11     1936.12     1919.49     25.41 o 
  -2   5  11     2616.88     2597.82     33.30 o 
  -1   5  11      328.55      340.24      7.95 o 
   0   5  11       73.97       71.75      3.29 o 
   1   5  11      252.98      236.31      4.88 o 
   2   5  11      385.13      376.27      7.54 o 
   3   5  11      396.54      386.39      7.78 o 
   4   5  11      374.27      358.63      9.86 o 
   5   5  11      241.58      247.86      7.76 o 
   6   5  11      405.07      403.94     10.28 o 
   7   5  11       81.37       79.76      6.49 o 
 -11   6  11       30.53       27.41      4.19 o 
 -10   6  11        5.86        6.43      2.52 o 
  -9   6  11        1.32       -1.57      2.19 o 
  -8   6  11        4.58        0.87      2.24 o 
  -7   6  11        0.27        2.33      2.06 o 
  -6   6  11      139.00      129.30      5.67 o 
  -5   6  11       11.63       12.65      2.26 o 
  -4   6  11        9.66        9.50      2.14 o 
  -3   6  11       16.19       15.88      2.27 o 
  -2   6  11       13.01       12.54      2.13 o 
  -1   6  11        3.92        5.26      2.22 o 
   0   6  11        5.80        4.49      2.20 o 
   1   6  11        3.47        0.83      1.86 o 
   2   6  11        6.06       12.27      2.35 o 
   3   6  11        2.44        4.07      2.19 o 
   4   6  11       13.78        9.36      2.87 o 
   5   6  11       20.73       25.02      3.61 o 
   6   6  11       11.91       11.96      3.37 o 
   7   6  11        4.66        2.89      3.17 o 
 -10   7  11      585.45      582.80     11.09 o 
  -9   7  11      671.09      711.86     14.36 o 
  -8   7  11      266.51      255.34      6.62 o 
  -7   7  11       68.89       67.60      3.80 o 
  -6   7  11       16.27       13.07      2.54 o 
  -5   7  11      364.77      396.73      8.12 o 
  -4   7  11     1412.70     1433.13     20.45 o 
  -3   7  11     2172.61     2174.18     29.78 o 
  -2   7  11     2120.02     2090.00     32.37 o 
  -1   7  11      544.87      539.51      9.82 o 
   0   7  11      237.06      250.38      6.43 o 
   1   7  11      185.83      156.15      5.10 o 
   2   7  11      281.52      289.45      8.02 o 
   3   7  11      429.82      429.07     10.20 o 
   4   7  11      294.58      298.90      7.22 o 
   5   7  11      429.22      427.02     10.77 o 
   6   7  11      263.90      281.92     16.61 o 
  -9   8  11        0.30       -2.51      2.56 o 
  -8   8  11      147.00      152.62      5.58 o 
  -7   8  11       19.14       13.71      2.75 o 
  -6   8  11      114.93      100.79      5.32 o 
  -5   8  11      262.34      265.13      7.83 o 
  -4   8  11      198.80      199.37      5.89 o 
  -3   8  11        5.76        4.54      2.32 o 
  -2   8  11        9.56       11.91      2.50 o 
  -1   8  11       95.49      105.70      6.31 o 
   0   8  11        3.44        4.25      2.24 o 
   1   8  11        5.53        2.79      2.73 o 
   2   8  11       14.70       10.31      3.55 o 
   3   8  11       23.92       18.35      3.35 o 
   4   8  11        0.71        4.93      3.09 o 
  -7   9  11       57.95       48.21      3.95 o 
  -6   9  11        4.53        5.09      2.72 o 
  -5   9  11       38.75       32.84      3.41 o 
  -4   9  11      190.24      202.14      6.18 o 
  -3   9  11      152.61      143.23      5.39 o 
  -2   9  11      224.75      215.28      6.37 o 
  -1   9  11      264.12      280.05      7.58 o 
   0   9  11      132.04      123.28      4.93 o 
   1   9  11      146.47      159.98     10.55 o 
   2   9  11       31.76       22.26      3.65 o 
  -3  10  11        5.34        2.89      2.69 o 
  -2  10  11        4.72        2.50      2.63 o 
 -13   0  12       33.78       36.43      6.86 o 
 -12   0  12      129.69      136.37     10.13 o 
 -11   0  12      474.01      483.39     18.78 o 
 -10   0  12      838.49      863.46     27.70 o 
  -9   0  12      925.33      954.61     29.50 o 
  -8   0  12      267.80      235.99     11.69 o 
  -7   0  12      138.59      137.55      8.86 o 
  -6   0  12      282.07      286.33      8.50 o 
  -5   0  12      178.43      167.04      6.31 o 
  -4   0  12       14.61       11.50      2.63 o 
  -3   0  12     1209.03     1109.04     37.27 o 
  -2   0  12     4111.42     4206.67     98.10 o 
  -1   0  12     2607.94     2677.30     48.80 o 
   0   0  12        7.14       13.41      2.77 o 
   1   0  12      761.50      734.16     16.30 o 
   2   0  12       70.98       65.53      7.39 o 
   3   0  12      441.42      480.76     19.42 o 
   4   0  12      952.48      923.39     31.13 o 
   5   0  12     1129.45     1090.86     35.95 o 
   6   0  12      706.46      661.92     25.99 o 
   7   0  12      206.18      174.52     12.99 o 
   8   0  12       32.76       25.69      7.49 o 
 -13   1  12        5.54        8.04      3.86 o 
 -12   1  12        5.09       -1.26      3.27 o 
 -11   1  12       15.20       10.51      3.70 o 
 -10   1  12       32.60       37.24      4.36 o 
  -9   1  12      146.93      139.81      6.69 o 
  -8   1  12        4.21        0.70      2.95 o 
  -7   1  12       85.28       82.48      4.19 o 
  -6   1  12       86.56       85.30      4.17 o 
  -5   1  12        3.36        3.71      2.01 o 
  -4   1  12      122.09      125.82      3.89 o 
  -3   1  12       74.80       73.55      3.21 o 
  -2   1  12       83.44       75.44      3.31 o 
  -1   1  12      137.82      127.01      4.03 o 
   0   1  12        3.33        3.28      1.69 o 
   1   1  12        5.14        4.82      1.73 o 
   2   1  12       88.19       88.11      3.50 o 
   3   1  12        0.01       -0.65      3.05 o 
   4   1  12       20.26       20.26      4.19 o 
   5   1  12        1.18       -2.03      3.30 o 
   6   1  12       14.15       13.11      6.09 o 
   7   1  12        3.57        1.18      5.39 o 
   8   1  12       61.18       72.65      9.89 o 
 -12   2  12      177.06      191.38      8.52 o 
 -11   2  12      400.81      394.52     16.32 o 
 -10   2  12      223.40      250.32      9.05 o 
  -9   2  12      275.62      273.32      8.12 o 
  -8   2  12      732.45      706.06     17.79 o 
  -7   2  12     1080.66     1096.31     18.72 o 
  -6   2  12      628.04      636.56     13.09 o 
  -5   2  12       42.55       53.41      4.19 o 
  -4   2  12      249.98      260.21      6.69 o 
  -3   2  12      443.34      444.04      7.95 o 
  -2   2  12     1827.12     1897.63     25.30 o 
  -1   2  12     2470.47     2411.56     39.88 o 
   0   2  12      669.22      674.90      9.42 o 
   1   2  12      297.82      305.56      7.56 o 
   2   2  12      393.90      421.64      7.88 o 
   3   2  12      515.58      550.35     11.49 o 
   4   2  12      455.36      455.73     30.46 o 
   5   2  12      339.26      354.23     10.58 o 
   6   2  12      589.44      612.24     13.18 o 
   7   2  12      303.32      307.94     16.77 o 
   8   2  12      340.00      369.82     15.10 o 
 -12   3  12       18.51       17.90      4.04 o 
 -11   3  12        8.68        4.35      8.42 o 
 -10   3  12        3.42        3.56      2.69 o 
  -9   3  12        3.70        1.24      2.50 o 
  -8   3  12      135.28      137.36      5.52 o 
  -7   3  12      721.45      716.21     13.63 o 
  -6   3  12      330.50      305.94      7.67 o 
  -5   3  12        0.95        3.30      1.94 o 
  -4   3  12      196.56      211.49      5.14 o 
  -3   3  12       77.75       91.85      4.65 o 
  -2   3  12      178.82      193.60      4.71 o 
  -1   3  12       32.04       30.22      2.41 o 
   0   3  12        1.21        1.30      1.44 o 
   1   3  12       12.84       11.85      1.78 o 
   2   3  12       17.11       19.27      3.93 o 
   3   3  12       40.25       35.37      2.79 o 
   4   3  12      232.42      234.14      7.12 o 
   5   3  12       42.25       34.25      3.64 o 
   6   3  12        1.71       -2.18      2.68 o 
   7   3  12        0.48       -0.10      2.85 o 
 -12   4  12       82.96       86.53      6.35 o 
 -11   4  12      219.86      209.08      7.29 o 
 -10   4  12       59.24       70.63      4.74 o 
  -9   4  12      130.77      127.98      4.60 o 
  -8   4  12      827.91      814.89     15.26 o 
  -7   4  12     1214.10     1224.39     17.67 o 
  -6   4  12      836.10      809.03     14.99 o 
  -5   4  12       49.28       44.11      2.83 o 
  -4   4  12      242.44      245.52      5.61 o 
  -3   4  12      222.84      222.46      5.29 o 
  -2   4  12      340.45      396.76      7.41 o 
  -1   4  12     1048.52     1025.44     14.86 o 
   0   4  12      425.96      431.19      7.02 o 
   1   4  12      777.75      764.72     11.79 o 
   2   4  12      325.17      325.53      6.85 o 
   3   4  12       87.53      100.65      4.23 o 
   4   4  12       60.92       56.43      5.74 o 
   5   4  12       63.81       56.22      4.34 o 
   6   4  12      173.54      172.87      7.21 o 
   7   4  12      120.64      126.80      6.52 o 
 -11   5  12       14.08       14.35      2.89 o 
 -10   5  12        0.02       -1.79      2.33 o 
  -9   5  12        2.33        0.91      2.22 o 
  -8   5  12        1.66       -0.04      2.06 o 
  -7   5  12        8.01        6.89      2.91 o 
  -6   5  12        7.56        9.18      2.26 o 
  -5   5  12       63.84       52.99      3.16 o 
  -4   5  12       88.77       83.95      4.24 o 
  -3   5  12        7.93        6.20      1.98 o 
  -2   5  12       57.00       59.93      3.19 o 
  -1   5  12      123.55      127.07      4.27 o 
   0   5  12       27.52       22.18      2.33 o 
   1   5  12        5.64        7.23      1.81 o 
   2   5  12        8.31        1.99      2.01 o 
   3   5  12        8.25        8.83      2.72 o 
   4   5  12        1.95        2.11      2.71 o 
   5   5  12       42.55       39.14      4.09 o 
   6   5  12       12.86       15.77      5.13 o 
 -10   6  12       66.71       63.35      4.04 o 
  -9   6  12      279.70      280.65      7.09 o 
  -8   6  12      400.42      357.10     15.95 o 
  -7   6  12     1179.65     1204.14     17.98 o 
  -6   6  12      563.80      564.64     10.20 o 
  -5   6  12      554.42      595.40     10.49 o 
  -4   6  12      812.50      735.04     13.57 o 
  -3   6  12      740.03      740.39     12.09 o 
  -2   6  12      573.89      508.04      9.26 o 
  -1   6  12      540.84      558.80      9.83 o 
   0   6  12      364.60      310.41      7.88 o 
   1   6  12      385.39      401.70      9.55 o 
   2   6  12      364.20      336.18      9.36 o 
   3   6  12      329.54      367.08      8.01 o 
   4   6  12      433.92      409.47     12.96 o 
   5   6  12      242.98      249.59     12.95 o 
  -9   7  12        0.88        1.45      2.56 o 
  -8   7  12        6.39       14.50      2.82 o 
  -7   7  12        2.32        0.77      2.32 o 
  -6   7  12       38.90       45.39      3.44 o 
  -5   7  12        7.25        5.72      2.67 o 
  -4   7  12       33.11       24.22      2.81 o 
  -3   7  12       50.54       52.08      3.36 o 
  -2   7  12       23.74       24.61      3.21 o 
  -1   7  12       37.74       33.20      2.99 o 
   0   7  12       15.64       23.21      2.78 o 
   1   7  12       10.67       13.36      2.96 o 
   2   7  12        8.17        5.80      2.94 o 
   3   7  12       30.54       27.24      3.61 o 
   4   7  12        1.99        7.51      5.98 o 
  -8   8  12      220.77      243.88      6.91 o 
  -7   8  12      421.40      414.46      9.02 o 
  -6   8  12      527.06      560.34     10.77 o 
  -5   8  12      247.45      257.94      7.84 o 
  -4   8  12      330.15      355.01     13.05 o 
  -3   8  12       81.01       66.28      4.00 o 
  -2   8  12      212.59      232.24      6.35 o 
  -1   8  12      272.67      227.43      6.23 o 
   0   8  12      235.62      277.32      7.02 o 
   1   8  12      133.36      107.65      5.69 o 
   2   8  12      147.13      153.73      7.12 o 
   3   8  12      307.18      303.42     10.09 o 
  -5   9  12       20.58       15.07      3.01 o 
  -4   9  12       46.47       49.49      3.82 o 
  -3   9  12        7.34       13.71      2.83 o 
  -2   9  12        0.73       -1.93      2.45 o 
  -1   9  12        7.25        3.76      2.70 o 
   0   9  12       85.85       90.44      5.46 o 
 -12   1  13       34.96       30.50      8.43 o 
 -11   1  13       60.84       59.85      7.56 o 
 -10   1  13       78.45       68.74      5.52 o 
  -9   1  13      141.90      145.36      7.02 o 
  -8   1  13      212.50      210.30      8.12 o 
  -7   1  13      523.39      539.42     13.77 o 
  -6   1  13     1005.37      995.50     25.77 o 
  -5   1  13      131.72      148.77      5.22 o 
  -4   1  13      327.11      351.83      8.20 o 
  -3   1  13      285.07      275.08      6.08 o 
  -2   1  13      371.56      370.57      7.27 o 
  -1   1  13      373.99      386.44      7.48 o 
   0   1  13      650.62      645.04     10.65 o 
   1   1  13      608.82      687.99     13.22 o 
   2   1  13      588.33      573.13     17.89 o 
   3   1  13      463.88      494.15     14.41 o 
   4   1  13      310.91      328.15     11.86 o 
   5   1  13      199.05      200.70      9.40 o 
   6   1  13      656.56      687.52     28.23 o 
   7   1  13      239.91      239.27     11.00 o 
 -12   2  13       26.24       22.21      4.45 o 
 -11   2  13        0.00        2.15      4.50 o 
 -10   2  13       52.45       55.11      6.29 o 
  -9   2  13       10.52        8.42      3.48 o 
  -8   2  13        3.50        3.41      2.49 o 
  -7   2  13       97.23      100.21      4.87 o 
  -6   2  13       39.91       44.37      3.57 o 
  -5   2  13       39.39       40.36      4.91 o 
  -4   2  13      357.70      395.91      8.96 o 
  -3   2  13        0.00        2.27      2.09 o 
  -2   2  13        1.48        1.74      1.77 o 
  -1   2  13        9.38        5.27      1.90 o 
   0   2  13       11.74       11.36      2.12 o 
   1   2  13       32.98       27.47      2.57 o 
   2   2  13      151.88      156.71      5.70 o 
   3   2  13      109.43       95.62      7.84 o 
   4   2  13        6.44        4.83      3.73 o 
   5   2  13       69.40       62.75      6.18 o 
   6   2  13       39.60       35.75      7.71 o 
   7   2  13        3.49        8.96      6.21 o 
 -11   3  13      163.41      166.37     10.46 o 
 -10   3  13       45.93       45.15      5.02 o 
  -9   3  13       36.34       47.52      4.48 o 
  -8   3  13      258.51      260.32     11.75 o 
  -7   3  13     1069.61     1048.11     18.54 o 
  -6   3  13     1269.92     1263.91     21.37 o 
  -5   3  13      903.21      819.56     23.59 o 
  -4   3  13       90.73      108.42      7.16 o 
  -3   3  13      317.48      338.19     10.54 o 
  -2   3  13       53.26       46.23      3.43 o 
  -1   3  13      568.22      561.89     10.06 o 
   0   3  13     1380.81     1354.69     19.29 o 
   1   3  13     1698.60     1758.27     41.16 o 
   2   3  13      735.40      744.75     14.46 o 
   3   3  13       60.37       57.54      5.61 o 
   4   3  13        7.99       29.84      6.84 o 
   5   3  13      100.91       96.80      7.09 o 
   6   3  13      143.99      156.00      9.01 o 
 -11   4  13       17.75       16.25      4.27 o 
 -10   4  13       54.31       50.42      4.39 o 
  -9   4  13       16.95       12.32      3.18 o 
  -8   4  13       38.27       35.14      3.68 o 
  -7   4  13       69.77       70.37      4.46 o 
  -6   4  13       15.78       14.13      2.81 o 
  -5   4  13      120.89      117.80      5.07 o 
  -4   4  13       10.23        8.18      2.54 o 
  -3   4  13       25.73       23.62      2.94 o 
  -2   4  13      159.51      169.07      4.74 o 
  -1   4  13        0.08       -2.63      1.75 o 
   0   4  13        3.83        6.47      2.01 o 
   1   4  13       43.42       44.70      5.19 o 
   2   4  13      171.95      157.32      7.15 o 
   3   4  13      111.60       94.88      5.08 o 
   4   4  13        3.23        1.60      2.79 o 
   5   4  13      100.59       89.74      5.36 o 
   6   4  13       39.50       38.67      4.21 o 
 -10   5  13      338.48      345.27      9.65 o 
  -9   5  13      350.49      380.92      9.87 o 
  -8   5  13      515.54      511.32     13.11 o 
  -7   5  13      375.24      404.45     11.74 o 
  -6   5  13      758.38      706.51     11.86 o 
  -5   5  13      226.75      233.98      5.94 o 
  -4   5  13      383.81      365.67      7.52 o 
  -3   5  13      263.54      265.80      6.17 o 
  -2   5  13      191.96      185.28      5.30 o 
  -1   5  13      484.71      482.90      8.86 o 
   0   5  13     1081.65     1020.09     15.71 o 
   1   5  13      368.98      395.08      9.16 o 
   2   5  13       43.34       39.79      3.15 o 
   3   5  13       82.60       84.63      5.06 o 
   4   5  13       60.44       61.57      4.73 o 
   5   5  13      125.39      140.34     12.05 o 
  -9   6  13       17.99       16.00      2.93 o 
  -8   6  13      115.80      119.76      4.94 o 
  -7   6  13      428.36      404.12      8.54 o 
  -6   6  13      152.91      169.63      6.64 o 
  -5   6  13        9.76        8.68      2.42 o 
  -4   6  13       70.98       72.71      3.78 o 
  -3   6  13       39.28       28.65      2.82 o 
  -2   6  13       14.01       10.52      2.32 o 
  -1   6  13       37.54       36.72      3.39 o 
   0   6  13       45.39       38.79      3.45 o 
   1   6  13       11.83       11.60      2.97 o 
   2   6  13       92.07       93.69      5.17 o 
   3   6  13        4.97        6.93      5.87 o 
   4   6  13       43.11       37.78      4.13 o 
  -8   7  13       56.90       50.86      3.86 o 
  -7   7  13      120.40      122.92      5.56 o 
  -6   7  13      578.23      612.03     11.27 o 
  -5   7  13      467.10      426.65      8.88 o 
  -4   7  13      532.82      533.70     10.14 o 
  -3   7  13      297.98      275.77      8.15 o 
  -2   7  13      283.33      290.80      8.04 o 
  -1   7  13      393.61      362.16      8.02 o 
   0   7  13      321.88      327.45      7.44 o 
   1   7  13      220.82      229.33      9.44 o 
   2   7  13       54.01       52.21      4.33 o 
   3   7  13      122.04      109.81      7.19 o 
  -6   8  13      166.88      138.25      5.60 o 
  -5   8  13      321.06      337.52      9.29 o 
  -4   8  13        2.50        0.51      2.82 o 
  -3   8  13       64.16       56.98      3.92 o 
  -2   8  13       52.93       51.22      3.71 o 
  -1   8  13        0.14       -1.83      2.32 o 
   0   8  13      233.59      239.84      7.90 o 
   1   8  13      318.17      342.85     10.32 o 
 -11   0  14      235.62      263.52     14.11 o 
 -10   0  14      304.61      272.87     14.01 o 
  -9   0  14      547.19      579.53     21.50 o 
  -8   0  14      287.39      315.02     14.54 o 
  -7   0  14       39.23       36.31      6.02 o 
  -6   0  14      247.78      263.85     12.77 o 
  -5   0  14      707.41      704.62     23.33 o 
  -4   0  14     1017.30     1019.11     21.67 o 
  -3   0  14     1365.17     1360.57     43.81 o 
  -2   0  14      675.54      659.82     15.60 o 
  -1   0  14       98.73      107.17      5.73 o 
   0   0  14      197.01      209.49     11.24 o 
   1   0  14      916.98      939.60     20.50 o 
   2   0  14     1132.58     1154.61     37.07 o 
   3   0  14      459.47      473.79     20.37 o 
   4   0  14      327.45      355.96     17.73 o 
   5   0  14      141.51      143.62     12.73 o 
   6   0  14       90.38       89.20     10.77 o 
 -11   1  14       27.43       13.95      4.23 o 
 -10   1  14       89.57       95.68      6.62 o 
  -9   1  14       10.73        8.43      3.53 o 
  -8   1  14        2.06        0.56      3.03 o 
  -7   1  14       17.95       20.93      3.78 o 
  -6   1  14        1.72       -0.03      2.82 o 
  -5   1  14       41.90       38.92      3.44 o 
  -4   1  14       28.20       38.07      3.42 o 
  -3   1  14      240.73      239.42      5.83 o 
  -2   1  14       63.50       58.25      3.24 o 
  -1   1  14      221.14      203.69      5.47 o 
   0   1  14       12.03       14.62      2.37 o 
   1   1  14        4.01        5.58      2.13 o 
   2   1  14        0.00        0.78      3.34 o 
   3   1  14       11.78       11.53      4.02 o 
   4   1  14       13.50       10.44      4.28 o 
   5   1  14        0.00       -2.05      3.70 o 
   6   1  14       35.84       33.08      6.50 o 
 -11   2  14      111.67      108.19      7.16 o 
 -10   2  14      102.18      120.17      7.25 o 
  -9   2  14       62.95       60.38      5.45 o 
  -8   2  14       94.96      106.11      7.40 o 
  -7   2  14        9.36        5.91      2.64 o 
  -6   2  14      269.78      289.07      7.84 o 
  -5   2  14     1042.47     1048.18     23.17 o 
  -4   2  14      798.26      835.33     15.36 o 
  -3   2  14      548.77      581.29     11.70 o 
  -2   2  14       51.27       41.70      3.39 o 
  -1   2  14        5.69        3.96      2.03 o 
   0   2  14      305.26      294.74      6.61 o 
   1   2  14     1102.00     1112.86     20.25 o 
   2   2  14     1283.41     1289.35     30.37 o 
   3   2  14      454.34      446.06     13.98 o 
   4   2  14      178.78      176.01      9.17 o 
   5   2  14       69.13       65.30      6.53 o 
 -10   3  14      112.39      117.91      7.37 o 
  -9   3  14        2.11       -0.11      3.25 o 
  -8   3  14       42.39       36.06      3.79 o 
  -7   3  14      114.93      105.64      5.20 o 
  -6   3  14       15.46       17.41      4.75 o 
  -5   3  14        1.04        2.99      2.47 o 
  -4   3  14       35.76       34.06      3.39 o 
  -3   3  14      179.46      193.80      8.61 o 
  -2   3  14      112.22       99.44      7.84 o 
  -1   3  14       40.34       39.07      3.99 o 
   0   3  14        7.12        6.01      2.44 o 
   1   3  14      173.66      174.51      6.35 o 
   2   3  14      130.98      118.03      8.90 o 
   3   3  14       88.35       82.96      6.62 o 
   4   3  14       15.99       19.52      4.72 o 
   5   3  14        6.54       10.78      4.44 o 
 -10   4  14      240.67      227.67      9.46 o 
  -9   4  14      407.90      437.03     10.80 o 
  -8   4  14      726.90      744.07     16.03 o 
  -7   4  14      253.26      236.67      7.51 o 
  -6   4  14      259.52      263.21      7.70 o 
  -5   4  14      823.27      752.27     14.60 o 
  -4   4  14      403.99      411.65      9.71 o 
  -3   4  14      390.66      383.63      9.31 o 
  -2   4  14       75.36       70.87      7.27 o 
  -1   4  14       86.12       86.59      4.55 o 
   0   4  14      515.09      509.93     10.86 o 
   1   4  14      499.25      477.86     13.20 o 
   2   4  14      254.58      288.23      9.41 o 
   3   4  14       65.38       62.37      6.53 o 
   4   4  14       36.57       39.20      7.98 o 
  -9   5  14        0.18        2.23      4.59 o 
  -8   5  14       10.82       19.43      3.52 o 
  -7   5  14      299.50      313.68      9.36 o 
  -6   5  14       80.75       78.42      4.91 o 
  -5   5  14       11.36       14.08      3.09 o 
  -4   5  14        9.83       15.95      3.06 o 
  -3   5  14        1.41        2.13      2.56 o 
  -2   5  14       53.46       53.01      4.12 o 
  -1   5  14       15.10        7.32      2.71 o 
   0   5  14      116.84      117.23      6.66 o 
   1   5  14       97.90       89.78      7.88 o 
   2   5  14        0.07        0.74      3.47 o 
   3   5  14        0.17        2.11      5.52 o 
   4   5  14       86.04      107.89     11.41 o 
  -8   6  14      382.05      381.55     10.17 o 
  -7   6  14      147.55      172.12      9.04 o 
  -6   6  14      190.71      190.13      6.94 o 
  -5   6  14      367.69      366.78      9.58 o 
  -4   6  14      301.01      288.73      8.26 o 
  -3   6  14      294.75      294.96      7.05 o 
  -2   6  14      160.72      140.69      4.99 o 
  -1   6  14       99.81      120.04      4.66 o 
   0   6  14      104.48       91.93      6.25 o 
   1   6  14       55.22       72.68      4.76 o 
   2   6  14      106.96      110.73      5.75 o 
  -6   7  14       10.07       10.35      2.74 o 
  -5   7  14      198.76      215.01      6.31 o 
  -4   7  14      100.75       92.94      4.57 o 
  -3   7  14       21.01       18.18      3.24 o 
  -2   7  14        0.36        2.87      2.69 o 
  -1   7  14       37.43       43.44      3.55 o 
   0   7  14        2.00        3.15      3.04 o 
   1   7  14        0.95       -3.78      2.89 o 
 -10   1  15      362.94      406.49     13.39 o 
  -9   1  15       86.57       75.29      6.07 o 
  -8   1  15      327.69      340.90     11.12 o 
  -7   1  15      164.19      170.88      7.77 o 
  -6   1  15      223.34      252.61      9.18 o 
  -5   1  15      427.19      479.98     17.81 o 
  -4   1  15      860.84      844.06     16.60 o 
  -3   1  15      816.07      809.63     15.13 o 
  -2   1  15     1199.48     1237.07     18.26 o 
  -1   1  15      697.40      707.71     11.97 o 
   0   1  15      232.67      254.27      6.40 o 
   1   1  15       47.06       39.39      5.07 o 
   2   1  15      169.11      189.36      9.65 o 
   3   1  15      182.13      185.62      9.16 o 
   4   1  15      420.75      418.50     14.18 o 
 -10   2  15       20.16       21.70      5.03 o 
  -9   2  15        1.60       -1.40      3.45 o 
  -8   2  15       30.55       35.80      4.88 o 
  -7   2  15       12.30        5.84      3.52 o 
  -6   2  15       68.30       67.72      4.42 o 
  -5   2  15       40.86       37.31      3.69 o 
  -4   2  15        5.78        2.56      2.44 o 
  -3   2  15        1.12        2.81      2.42 o 
  -2   2  15        4.83        6.16      2.54 o 
  -1   2  15        0.01        0.27      2.40 o 
   0   2  15        1.53        1.11      2.17 o 
   1   2  15       21.56       33.62      3.68 o 
   2   2  15       12.04       13.57      4.24 o 
   3   2  15        0.01       -1.17      3.71 o 
   4   2  15        8.61        9.60      4.64 o 
  -9   3  15      316.04      301.75     11.26 o 
  -8   3  15       54.91       50.68      5.34 o 
  -7   3  15      209.75      201.44      6.98 o 
  -6   3  15        6.53        5.43      2.86 o 
  -5   3  15      565.43      603.48     15.04 o 
  -4   3  15      369.83      338.37      8.81 o 
  -3   3  15      372.98      393.93     13.01 o 
  -2   3  15      328.66      322.85      8.36 o 
  -1   3  15      248.88      249.43      7.36 o 
   0   3  15      106.09      114.76      6.50 o 
   1   3  15       72.43       65.68      5.40 o 
   2   3  15       72.29       80.07      6.76 o 
   3   3  15      571.17      610.55     17.61 o 
  -9   4  15        7.57       15.88      4.31 o 
  -8   4  15       36.45       20.00      4.51 o 
  -7   4  15      182.40      222.50      7.54 o 
  -6   4  15      185.31      163.50      6.50 o 
  -5   4  15       84.55       84.66      4.97 o 
  -4   4  15       15.22       17.37      3.10 o 
  -3   4  15       91.51       86.21      4.86 o 
  -2   4  15       82.73       96.71      7.58 o 
  -1   4  15       23.99       25.31      3.26 o 
   0   4  15        5.10        4.31      3.33 o 
   1   4  15       35.75       38.81      8.39 o 
   2   4  15        2.52       -1.73      5.31 o 
   3   4  15       52.99       36.97      5.55 o 
  -7   5  15      286.68      282.85      8.67 o 
  -6   5  15       67.69       56.49      4.54 o 
  -5   5  15       67.45       74.03      4.87 o 
  -4   5  15      219.59      200.03      8.92 o 
  -3   5  15      134.13      127.48      5.68 o 
  -2   5  15      500.38      473.13     10.91 o 
  -1   5  15      303.72      294.19      8.14 o 
   0   5  15      300.06      331.09     19.69 o 
   1   5  15       17.59       11.90      6.27 o 
   2   5  15      151.80      136.02     12.27 o 
  -6   6  15       89.00       84.01      5.43 o 
  -5   6  15       34.21       33.74      4.04 o 
  -4   6  15        2.99        4.68      2.91 o 
  -3   6  15       79.69       85.76      5.16 o 
  -2   6  15      114.07      111.04      8.34 o 
  -1   6  15       57.50       74.70      5.04 o 
   0   6  15       62.84       58.75      9.16 o 
  -9   0  16      159.92      148.58     11.19 o 
  -8   0  16      593.96      578.36     22.21 o 
  -7   0  16     2023.21     1953.98     54.55 o 
  -6   0  16     1442.93     1540.18     44.48 o 
  -5   0  16      326.28      321.83     14.99 o 
  -4   0  16       36.25       43.24      6.79 o 
  -3   0  16       63.12       47.69      6.70 o 
  -2   0  16      356.45      379.06     11.48 o 
  -1   0  16      983.01      954.77     21.56 o 
   0   0  16     1250.89     1346.94     42.02 o 
   1   0  16      400.27      373.91     17.83 o 
   2   0  16      131.24      161.68     12.36 o 
  -9   1  16        0.49        2.26      3.68 o 
  -8   1  16       38.78       40.53     11.45 o 
  -7   1  16       21.40       24.39      4.58 o 
  -6   1  16       89.63       78.92      6.24 o 
  -5   1  16        2.06        5.20      3.42 o 
  -4   1  16       11.10        5.28      2.74 o 
  -3   1  16       10.04        7.14      2.72 o 
  -2   1  16       14.07       13.32      2.90 o 
  -1   1  16        7.01        7.62      2.92 o 
   0   1  16       52.90       54.80      4.39 o 
   1   1  16      104.05      108.26      7.43 o 
   2   1  16       10.54        5.69      4.20 o 
  -8   2  16       58.89       44.91      7.20 o 
  -7   2  16      405.35      432.85     13.03 o 
  -6   2  16      494.40      455.49     13.21 o 
  -5   2  16      221.28      252.26      7.74 o 
  -4   2  16      189.09      180.81      6.61 o 
  -3   2  16       56.09       51.82      4.08 o 
  -2   2  16      158.64      165.30      6.15 o 
  -1   2  16      326.03      349.44      8.94 o 
   0   2  16      291.46      279.72     10.13 o 
   1   2  16      124.49      129.63      9.92 o 
   2   2  16       35.71       28.95      5.57 o 
  -8   3  16        7.19        2.63      3.78 o 
  -7   3  16       26.08       30.75      4.77 o 
  -6   3  16       56.24       61.94      4.65 o 
  -5   3  16        2.19       -1.17      2.66 o 
  -4   3  16       17.16       11.95      3.00 o 
  -3   3  16       54.68       43.06      3.90 o 
  -2   3  16       92.46       84.96      6.47 o 
  -1   3  16        1.02        3.06      2.72 o 
   0   3  16       94.35      106.06      6.88 o 
   1   3  16      217.62      228.83     14.48 o 
  -7   4  16       84.66       73.85      5.13 o 
  -6   4  16      108.75      102.90      5.76 o 
  -5   4  16      122.83      106.46      5.89 o 
  -4   4  16      293.27      283.42      8.36 o 
  -3   4  16      203.51      198.61      6.99 o 
  -2   4  16      466.70      519.05     11.65 o 
  -1   4  16      640.47      632.05     19.49 o 
   0   4  16      337.76      344.19     30.41 o 
  -4   5  16       23.01       31.85      3.89 o 
  -3   5  16       53.90       68.55      4.82 o 
  -2   5  16      119.90      114.19      5.83 o 
  -6   1  17      401.43      426.95     13.12 o 
  -5   1  17      104.00       80.35      7.46 o 
  -4   1  17      169.81      197.15      8.54 o 
  -3   1  17      379.26      390.04     14.19 o 
  -2   1  17      438.19      448.03     10.65 o 
  -1   1  17      170.00      163.14      6.39 o 
  -5   2  17       88.99      105.82      7.57 o 
  -4   2  17        3.61        5.17      3.05 o 
  -3   2  17       38.85       31.52      3.77 o 
  -2   2  17       37.35       37.50      4.66 o 
  -1   2  17        3.75        2.49      3.56 o 
  -3   3  17      402.72      436.50     11.96 o 
                                                 
